# Supplementary material for: Genome-Wide Differential DNA Methylation in Reproductive, Morphological, and Visual System Differences Between Queen Bee and Worker Bee (Apis mellifera)
Source: Front Genet. 2020 Aug 7;11:770. doi: 10.3389/fgene.2020.00770 (PMC7438783; doi:10.3389/fgene.2020.00770)
Supplement: TABLE S2 — Differentially Methylated Regions (DMRs) between queen larvae and worker larvae at the age of 4 days. [file Table_2.XLS]

## Sheet: GOStatic
GO Term	GO Sub Term	Hyper Count	Hyper Percentage	Hypo Count	Hypo Percentage
Biological_process	sarcomere organization	10	0.018018	0	0
Biological_process	glycosylation	0	0	0	0
Biological_process	regulation of organ morphogenesis	0	0	0	0
Biological_process	cerebellar cortex structural organization	5	0.00900901	0	0
Molecular_function	protein complex scaffold	0	0	9	0.015625
Biological_process	cytoskeleton organization	43	0.0774775	0	0
Biological_process	cell cycle comprising mitosis without cytokinesis	0	0	3	0.00520833
Biological_process	extracellular structure organization	0	0	0	0
Cellular_component	mitochondrial part	16	0.0288288	0	0
Biological_process	negative regulation of histone H3-K27 acetylation	2	0.0036036	2	0.00347222
Biological_process	mitotic DNA replication checkpoint	0	0	1	0.00173611
Biological_process	negative regulation of cell communication	6	0.0108108	6	0.0104167
Biological_process	negative regulation of transcription regulatory region DNA binding	2	0.0036036	2	0.00347222
Biological_process	positive regulation of cell proliferation	0	0	3	0.00520833
Biological_process	regulation of gene silencing	3	0.00540541	0	0
Molecular_function	copper ion binding	3	0.00540541	3	0.00520833
Biological_process	regulation of blood pressure	3	0.00540541	0	0
Biological_process	regulation of metabolic process	0	0	179	0.310764
Cellular_component	synapse part	3	0.00540541	0	0
Biological_process	positive regulation of response to stimulus	6	0.0108108	8	0.0138889
Biological_process	regulation of neuron death	0	0	8	0.0138889
Biological_process	immune response	0	0	102	0.177083
Biological_process	cellular response to interferon-gamma	0	0	18	0.03125
Biological_process	nucleobase-containing compound biosynthetic process	63	0.113514	130	0.225694
Biological_process	gonad development	0	0	96	0.166667
Biological_process	phosphatidylserine biosynthetic process	3	0.00540541	0	0
Biological_process	maintenance of sister chromatid cohesion	1	0.0018018	0	0
Biological_process	nuclear transport	16	0.0288288	0	0
Biological_process	cytokinesis	7	0.0126126	0	0
Molecular_function	catalytic activity	0	0	103	0.178819
Biological_process	embryonic morphogenesis	0	0	1	0.00173611
Molecular_function	alkali metal ion binding	2	0.0036036	0	0
Biological_process	DNA replication initiation	0	0	3	0.00520833
Biological_process	response to hypoxia	0	0	36	0.0625
Biological_process	membrane organization	1	0.0018018	0	0
Molecular_function	ion gated channel activity	2	0.0036036	42	0.0729167
Biological_process	muscle cell proliferation	0	0	2	0.00347222
Biological_process	anatomical structure morphogenesis	33	0.0594595	127	0.220486
Biological_process	regulation of protein polymerization	12	0.0216216	0	0
Biological_process	cellular macromolecule biosynthetic process	60	0.108108	132	0.229167
Biological_process	regulation of transmembrane transporter activity	5	0.00900901	0	0
Biological_process	gluconeogenesis	2	0.0036036	0	0
Biological_process	pointed-end actin filament capping	10	0.018018	0	0
Biological_process	multi-organism process	11	0.0198198	140	0.243056
Biological_process	proline catabolic process	1	0.0018018	0	0
Molecular_function	acid-amino acid ligase activity	0	0	0	0
Biological_process	transcription initiation from RNA polymerase II promoter	10	0.018018	0	0
Biological_process	aromatic compound biosynthetic process	63	0.113514	130	0.225694
Cellular_component	brush border	0	0	2	0.00347222
Biological_process	nuclear pore organization	2	0.0036036	2	0.00347222
Biological_process	positive regulation of MAPK cascade	0	0	0	0
Biological_process	termination of signal transduction	5	0.00900901	0	0
Molecular_function	single-stranded RNA binding	0	0	19	0.0329861
Biological_process	regulation of nucleoside metabolic process	0	0	4	0.00694444
Cellular_component	cell projection part	20	0.036036	5	0.00868056
Molecular_function	ubiquitin-specific protease activity	0	0	6	0.0104167
Biological_process	regulation of multicellular organismal process	7	0.0126126	36	0.0625
Biological_process	microtubule anchoring	10	0.018018	0	0
Molecular_function	ATPase activity, coupled	10	0.018018	14	0.0243056
Biological_process	regulation of systemic arterial blood pressure	3	0.00540541	0	0
Biological_process	gland morphogenesis	0	0	0	0
Biological_process	nucleoside phosphate biosynthetic process	0	0	0	0
Biological_process	actin filament organization	23	0.0414414	0	0
Biological_process	regulation of protein serine/threonine kinase activity	0	0	0	0
Biological_process	respiratory gaseous exchange	0	0	7	0.0121528
Biological_process	regulation of epidermal growth factor receptor signaling pathway	7	0.0126126	0	0
Biological_process	organelle inheritance	0	0	3	0.00520833
Cellular_component	cilium	10	0.018018	1	0.00173611
Molecular_function	phosphatidylinositol kinase activity	2	0.0036036	0	0
Biological_process	cellular process involved in reproduction	11	0.0198198	120	0.208333
Biological_process	cellular biosynthetic process	75	0.135135	136	0.236111
Cellular_component	Sin3-type complex	2	0.0036036	0	0
Biological_process	histone demethylation	3	0.00540541	3	0.00520833
Biological_process	negative regulation of imaginal disc growth	0	0	5	0.00868056
Biological_process	endothelial cell development	3	0.00540541	0	0
Biological_process	axon guidance	4	0.00720721	105	0.182292
Molecular_function	N-methyltransferase activity	3	0.00540541	0	0
Biological_process	cellular protein complex assembly	14	0.0252252	0	0
Biological_process	olfactory behavior	0	0	0	0
Biological_process	axon regeneration	0	0	2	0.00347222
Biological_process	organelle localization	9	0.0162162	0	0
Biological_process	cell growth	15	0.027027	0	0
Molecular_function	histone-lysine N-methyltransferase activity	3	0.00540541	0	0
Cellular_component	nuclear body	0	0	0	0
Biological_process	positive regulation of catalytic activity	0	0	8	0.0138889
Cellular_component	intracellular membrane-bounded organelle	154	0.277477	198	0.34375
Biological_process	muscle contraction	0	0	0	0
Biological_process	sugar mediated signaling pathway	0	0	2	0.00347222
Biological_process	carbohydrate mediated signaling	0	0	2	0.00347222
Molecular_function	metallopeptidase activity	0	0	0	0
Cellular_component	lamellar body membrane	0	0	1	0.00173611
Biological_process	nuclear pore complex assembly	2	0.0036036	2	0.00347222
Biological_process	multi-multicellular organism process	0	0	42	0.0729167
Biological_process	response to hydroperoxide	0	0	8	0.0138889
Biological_process	single-multicellular organism process	0	0	130	0.225694
Biological_process	antimicrobial humoral response	0	0	96	0.166667
Molecular_function	Rab guanyl-nucleotide exchange factor activity	0	0	4	0.00694444
Biological_process	regulation of transporter activity	5	0.00900901	0	0
Biological_process	regulation of macromolecule biosynthetic process	0	0	164	0.284722
Cellular_component	cell body	0	0	1	0.00173611
Biological_process	regulation of biosynthetic process	0	0	164	0.284722
Molecular_function	histone demethylase activity (H4-K20 specific)	3	0.00540541	3	0.00520833
Biological_process	regulation of sequence-specific DNA binding transcription factor activity	0	0	0	0
Biological_process	regulation of cation channel activity	0	0	3	0.00520833
Biological_process	regulation of asymmetric cell division	3	0.00540541	0	0
Biological_process	response to biotic stimulus	0	0	98	0.170139
Biological_process	cell death	5	0.00900901	106	0.184028
Biological_process	positive regulation of organelle organization	0	0	0	0
Cellular_component	nucleus	111	0.2	153	0.265625
Biological_process	regulation of rubidium ion transmembrane transporter activity	5	0.00900901	0	0
Biological_process	heterocycle biosynthetic process	64	0.115315	130	0.225694
Molecular_function	p53 binding	2	0.0036036	0	0
Biological_process	regulation of intracellular protein transport	8	0.0144144	0	0
Biological_process	regulation of neurological system process	0	0	0	0
Molecular_function	serine-type exopeptidase activity	3	0.00540541	0	0
Molecular_function	histidine-tRNA ligase activity	0	0	3	0.00520833
Biological_process	olfactory bulb development	8	0.0144144	0	0
Biological_process	organ morphogenesis	0	0	107	0.185764
Molecular_function	transcription cofactor activity	13	0.0234234	0	0
Biological_process	protein metabolic process	0	0	39	0.0677083
Biological_process	water-soluble vitamin metabolic process	3	0.00540541	0	0
Biological_process	cellular component assembly	0	0	24	0.0416667
Molecular_function	phosphatase binding	0	0	11	0.0190972
Molecular_function	oxidoreductase activity, acting on the CH-OH group of donors, quinone or similar compound as acceptor	2	0.0036036	0	0
Molecular_function	co-SMAD binding	5	0.00900901	0	0
Biological_process	lens development in camera-type eye	1	0.0018018	0	0
Biological_process	single-organism carbohydrate metabolic process	0	0	2	0.00347222
Biological_process	regulation of defense response to virus	2	0.0036036	2	0.00347222
Biological_process	chordate embryonic development	15	0.027027	0	0
Molecular_function	P-P-bond-hydrolysis-driven transmembrane transporter activity	0	0	12	0.0208333
Biological_process	regulation of actin filament length	12	0.0216216	0	0
Biological_process	cellular response to growth factor stimulus	0	0	1	0.00173611
Molecular_function	ATP binding	0	0	61	0.105903
Biological_process	embryo development	27	0.0486486	0	0
Molecular_function	RNA polymerase II repressing transcription factor binding	2	0.0036036	2	0.00347222
Biological_process	imaginal disc-derived wing vein morphogenesis	7	0.0126126	0	0
Biological_process	protein autophosphorylation	7	0.0126126	0	0
Molecular_function	identical protein binding	7	0.0126126	7	0.0121528
Molecular_function	adenyl nucleotide binding	0	0	61	0.105903
Biological_process	cell cycle phase transition	9	0.0162162	0	0
Molecular_function	ATPase activity, coupled to movement of substances	0	0	12	0.0208333
Biological_process	response to other organism	0	0	98	0.170139
Cellular_component	intracellular organelle part	106	0.190991	0	0
Biological_process	heterochromatin organization	0	0	5	0.00868056
Molecular_function	pyruvate kinase activity	2	0.0036036	2	0.00347222
Biological_process	negative regulation of cell growth	10	0.018018	0	0
Biological_process	multicellular organismal development	0	0	1	0.00173611
Cellular_component	macromolecular complex	94	0.169369	0	0
Biological_process	biological regulation	0	0	265	0.460069
Molecular_function	G-protein alpha-subunit binding	3	0.00540541	0	0
Cellular_component	protein acetyltransferase complex	0	0	2	0.00347222
Biological_process	regulation of nucleotide metabolic process	0	0	4	0.00694444
Biological_process	regulation of small GTPase mediated signal transduction	0	0	0	0
Biological_process	L-methionine biosynthetic process	3	0.00540541	0	0
Molecular_function	protein domain specific binding	0	0	1	0.00173611
Biological_process	regulation of renal sodium excretion	3	0.00540541	0	0
Molecular_function	transferase activity	0	0	30	0.0520833
Biological_process	response to oxygen-containing compound	5	0.00900901	0	0
Biological_process	mitotic cell cycle, embryonic	0	0	8	0.0138889
Biological_process	developmental growth involved in morphogenesis	0	0	0	0
Biological_process	regulation of nucleobase-containing compound metabolic process	0	0	135	0.234375
Cellular_component	cell-substrate adherens junction	0	0	0	0
Cellular_component	vesicle	12	0.0216216	24	0.0416667
Biological_process	regulation of striated muscle tissue development	0	0	0	0
Biological_process	regulation of system process	3	0.00540541	1	0.00173611
Molecular_function	mitogen-activated protein kinase kinase kinase binding	0	0	4	0.00694444
Biological_process	ubiquitin-dependent protein catabolic process	0	0	0	0
Biological_process	regulation of interleukin-12 biosynthetic process	0	0	11	0.0190972
Molecular_function	receptor signaling protein activity	7	0.0126126	6	0.0104167
Molecular_function	purine ribonucleoside triphosphate binding	0	0	68	0.118056
Biological_process	mitochondrion organization	11	0.0198198	0	0
Biological_process	single-organism transport	41	0.0738739	0	0
Molecular_function	methionine adenosyltransferase activity	1	0.0018018	0	0
Molecular_function	oxidoreductase activity, acting on a heme group of donors, oxygen as acceptor	3	0.00540541	3	0.00520833
Biological_process	cellular aromatic compound metabolic process	88	0.158559	174	0.302083
Molecular_function	metal ion binding	0	0	119	0.206597
Biological_process	cellular component organization or biogenesis	123	0.221622	157	0.272569
Biological_process	transmembrane receptor protein tyrosine kinase signaling pathway	0	0	0	0
Biological_process	cell-cell signaling	4	0.00720721	37	0.0642361
Molecular_function	tetrapyrrole binding	0	0	0	0
Molecular_function	transferase activity, transferring acyl groups other than amino-acyl groups	0	0	0	0
Biological_process	divalent inorganic cation homeostasis	10	0.018018	0	0
Molecular_function	nucleic acid binding transcription factor activity	0	0	119	0.206597
Biological_process	carboxylic acid metabolic process	0	0	4	0.00694444
Biological_process	response to DDT	0	0	36	0.0625
Biological_process	posttranscriptional regulation of gene expression	0	0	25	0.0434028
Molecular_function	sequence-specific DNA binding RNA polymerase II transcription factor activity	1	0.0018018	1	0.00173611
Cellular_component	eukaryotic translation initiation factor 4F complex	3	0.00540541	0	0
Biological_process	CRD-mediated mRNA stabilization	0	0	18	0.03125
Biological_process	cell morphogenesis	0	0	1	0.00173611
Molecular_function	transcription factor binding	14	0.0252252	0	0
Cellular_component	centriolar satellite	8	0.0144144	0	0
Biological_process	regulation of axonogenesis	0	0	0	0
Biological_process	lipid biosynthetic process	0	0	4	0.00694444
Biological_process	organic acid metabolic process	0	0	4	0.00694444
Biological_process	magnesium ion homeostasis	10	0.018018	0	0
Biological_process	ovarian follicle cell development	0	0	0	0
Cellular_component	nuclear microtubule	1	0.0018018	0	0
Molecular_function	binding	190	0.342342	207	0.359375
Biological_process	negative regulation of organ growth	0	0	5	0.00868056
Biological_process	cellular developmental process	0	0	147	0.255208
Molecular_function	mRNA binding	0	0	18	0.03125
Biological_process	erythrocyte maturation	6	0.0108108	0	0
Biological_process	regulation of G-protein coupled receptor protein signaling pathway	5	0.00900901	0	0
Biological_process	eye photoreceptor cell fate commitment	0	0	96	0.166667
Molecular_function	ligase activity, forming carbon-nitrogen bonds	0	0	1	0.00173611
Molecular_function	molecular transducer activity	0	0	8	0.0138889
Biological_process	cellular glucose homeostasis	2	0.0036036	4	0.00694444
Biological_process	microtubule-based process	24	0.0432432	0	0
Biological_process	sulfur amino acid biosynthetic process	3	0.00540541	0	0
Cellular_component	microtubule basal body	13	0.0234234	0	0
Cellular_component	cytoplasm	84	0.151351	106	0.184028
Biological_process	protein oligomerization	0	0	0	0
Cellular_component	axolemma	0	0	4	0.00694444
Biological_process	negative regulation of nitrogen compound metabolic process	28	0.0504505	0	0
Biological_process	regulation of molecular function	0	0	17	0.0295139
Cellular_component	occluding junction	0	0	0	0
Biological_process	nucleocytoplasmic transport	16	0.0288288	0	0
Biological_process	macromolecule metabolic process	0	0	198	0.34375
Biological_process	carbohydrate derivative catabolic process	0	0	5	0.00868056
Biological_process	gland development	0	0	0	0
Molecular_function	cation binding	0	0	119	0.206597
Biological_process	regulation of transcription, DNA-dependent	0	0	128	0.222222
Biological_process	response to peptide hormone stimulus	0	0	0	0
Cellular_component	organelle part	108	0.194595	87	0.151042
Biological_process	macromolecule glycosylation	0	0	0	0
Cellular_component	proton-transporting V-type ATPase, V1 domain	2	0.0036036	0	0
Biological_process	regulation of RNA metabolic process	0	0	131	0.227431
Biological_process	chromatin modification	38	0.0684685	20	0.0347222
Molecular_function	phosphoric ester hydrolase activity	0	0	3	0.00520833
Molecular_function	store-operated calcium channel activity	0	0	3	0.00520833
Biological_process	spindle organization	9	0.0162162	0	0
Biological_process	modification-dependent protein catabolic process	0	0	0	0
Biological_process	startle response	0	0	98	0.170139
Molecular_function	adenyl ribonucleotide binding	0	0	61	0.105903
Biological_process	cellular component organization	123	0.221622	157	0.272569
Biological_process	polarized epithelial cell differentiation	0	0	5	0.00868056
Biological_process	regulation of catabolic process	0	0	6	0.0104167
Molecular_function	retinoic acid receptor binding	1	0.0018018	0	0
Cellular_component	intrinsic to plasma membrane	3	0.00540541	39	0.0677083
Molecular_function	protein complex binding	0	0	0	0
Biological_process	small molecule metabolic process	0	0	15	0.0260417
Molecular_function	cation transmembrane transporter activity	0	0	54	0.09375
Biological_process	metal ion homeostasis	10	0.018018	0	0
Biological_process	embryonic placenta morphogenesis	1	0.0018018	0	0
Biological_process	imaginal disc-derived wing vein specification	9	0.0162162	0	0
Biological_process	dorsal/ventral pattern formation, imaginal disc	16	0.0288288	0	0
Biological_process	regulation of cytokine biosynthetic process	0	0	11	0.0190972
Biological_process	cellular macromolecule metabolic process	0	0	197	0.342014
Molecular_function	phosphatase activity	0	0	2	0.00347222
Biological_process	organonitrogen compound biosynthetic process	0	0	0	0
Biological_process	regulation of vesicle-mediated transport	1	0.0018018	0	0
Biological_process	muscle thin filament assembly	10	0.018018	0	0
Molecular_function	repressing transcription factor binding	11	0.0198198	0	0
Biological_process	negative regulation of nucleobase-containing compound metabolic process	28	0.0504505	0	0
Cellular_component	condensed chromosome kinetochore	2	0.0036036	2	0.00347222
Biological_process	store-operated calcium entry	0	0	3	0.00520833
Cellular_component	SAGA complex	2	0.0036036	0	0
Biological_process	nucleobase-containing small molecule metabolic process	0	0	7	0.0121528
Biological_process	learning or memory	0	0	5	0.00868056
Biological_process	peptidyl-amino acid modification	0	0	3	0.00520833
Biological_process	mRNA catabolic process	0	0	6	0.0104167
Biological_process	regulation of cell migration	0	0	2	0.00347222
Biological_process	lipid storage	7	0.0126126	0	0
Cellular_component	presynaptic active zone	0	0	13	0.0225694
Biological_process	sodium ion transport	0	0	36	0.0625
Biological_process	cell cycle process	35	0.0630631	13	0.0225694
Cellular_component	N-terminal protein acetyltransferase complex	0	0	2	0.00347222
Biological_process	microtubule nucleation	10	0.018018	0	0
Biological_process	regulation of histone acetylation	2	0.0036036	2	0.00347222
Biological_process	granulocyte differentiation	6	0.0108108	0	0
Biological_process	negative regulation of circadian rhythm	2	0.0036036	2	0.00347222
Biological_process	organic substance metabolic process	0	0	211	0.366319
Molecular_function	receptor activity	0	0	4	0.00694444
Biological_process	striated muscle tissue development	0	0	0	0
Biological_process	regulation of tube architecture, open tracheal system	0	0	0	0
Molecular_function	GTPase activator activity	0	0	0	0
Molecular_function	signal transducer activity	0	0	8	0.0138889
Cellular_component	mRNA cleavage stimulating factor complex	2	0.0036036	0	0
Biological_process	chromatin assembly	0	0	5	0.00868056
Biological_process	transmembrane receptor protein serine/threonine kinase signaling pathway	7	0.0126126	0	0
Cellular_component	extracellular organelle	8	0.0144144	0	0
Cellular_component	SAGA-type complex	2	0.0036036	0	0
Cellular_component	plasma membrane part	8	0.0144144	0	0
Biological_process	wing disc dorsal/ventral pattern formation	16	0.0288288	0	0
Biological_process	G2/M transition of mitotic cell cycle	9	0.0162162	0	0
Biological_process	developmental process involved in reproduction	0	0	118	0.204861
Molecular_function	sn-glycerol-3-phosphate:ubiquinone oxidoreductase activity	2	0.0036036	0	0
Biological_process	regulation of rubidium ion transport	5	0.00900901	0	0
Biological_process	organ development	10	0.018018	112	0.194444
Biological_process	alanyl-tRNA aminoacylation	1	0.0018018	0	0
Biological_process	mating behavior	0	0	0	0
Biological_process	negative regulation of peptidyl-lysine acetylation	2	0.0036036	2	0.00347222
Molecular_function	enzyme regulator activity	0	0	11	0.0190972
Cellular_component	RNA-induced silencing complex	0	0	5	0.00868056
Biological_process	protein K63-linked ubiquitination	2	0.0036036	0	0
Biological_process	lung alveolus development	0	0	5	0.00868056
Biological_process	negative regulation of gene expression	27	0.0486486	0	0
Biological_process	cell maturation	6	0.0108108	0	0
Biological_process	regulation of protein phosphatase type 2A activity	1	0.0018018	0	0
Biological_process	nucleus localization	7	0.0126126	0	0
Biological_process	secretion by cell	1	0.0018018	2	0.00347222
Biological_process	regulation of NFAT protein import into nucleus	0	0	3	0.00520833
Biological_process	protein import into nucleus	6	0.0108108	0	0
Biological_process	single-organism cellular process	0	0	284	0.493056
Biological_process	regulation of transmembrane transport	5	0.00900901	0	0
Biological_process	regulation of transcription from RNA polymerase II promoter in response to stress	2	0.0036036	2	0.00347222
Biological_process	positive regulation of transferase activity	0	0	0	0
Biological_process	regulation of peptidyl-serine phosphorylation	0	0	2	0.00347222
Biological_process	cytokinetic process	4	0.00720721	0	0
Biological_process	biosynthetic process	79	0.142342	137	0.237847
Cellular_component	cytoskeletal part	0	0	13	0.0225694
Cellular_component	mitochondrial membrane	15	0.027027	0	0
Biological_process	establishment of vesicle localization	0	0	0	0
Biological_process	purine-containing compound metabolic process	0	0	7	0.0121528
Cellular_component	postsynaptic membrane	0	0	0	0
Biological_process	regulation of actin filament depolymerization	10	0.018018	0	0
Molecular_function	histone methyltransferase activity	3	0.00540541	0	0
Biological_process	aggressive behavior	0	0	96	0.166667
Biological_process	regulation of muscle cell differentiation	0	0	0	0
Biological_process	regulation of endocytosis	0	0	0	0
Biological_process	myeloid cell differentiation	6	0.0108108	0	0
Molecular_function	motor activity	0	0	0	0
Cellular_component	nucleoid	4	0.00720721	0	0
Cellular_component	centriole	12	0.0216216	0	0
Biological_process	post-embryonic limb morphogenesis	7	0.0126126	0	0
Biological_process	regulation of muscle tissue development	0	0	0	0
Biological_process	embryonic pattern specification	12	0.0216216	0	0
Biological_process	lipid phosphorylation	0	0	4	0.00694444
Molecular_function	voltage-gated sodium channel activity	0	0	36	0.0625
Biological_process	positive regulation of cellular component organization	0	0	1	0.00173611
Biological_process	hippocampus development	5	0.00900901	0	0
Cellular_component	cytoplasmic part	0	0	91	0.157986
Biological_process	regulation of signal transduction	17	0.0306306	11	0.0190972
Biological_process	histone H3-K9 demethylation	3	0.00540541	3	0.00520833
Biological_process	response to external stimulus	8	0.0144144	145	0.251736
Biological_process	regulation of mRNA stability	0	0	18	0.03125
Cellular_component	synaptic membrane	2	0.0036036	0	0
Biological_process	regulation of immune system process	4	0.00720721	3	0.00520833
Biological_process	cell adhesion	0	0	19	0.0329861
Molecular_function	RNA polymerase II core promoter proximal region sequence-specific DNA binding	11	0.0198198	11	0.0190972
Biological_process	positive regulation of chromatin silencing	2	0.0036036	2	0.00347222
Cellular_component	nuclear pore	0	0	6	0.0104167
Biological_process	peripheral nervous system development	0	0	0	0
Biological_process	negative regulation of cytokine production	0	0	6	0.0104167
Biological_process	mitochondrion inheritance	0	0	3	0.00520833
Biological_process	mRNA transport	11	0.0198198	16	0.0277778
Biological_process	response to hormone stimulus	0	0	1	0.00173611
Biological_process	establishment of organelle localization	0	0	0	0
Molecular_function	actin binding	0	0	0	0
Biological_process	mechanosensory behavior	0	0	36	0.0625
Biological_process	positive regulation of signal transduction	2	0.0036036	5	0.00868056
Molecular_function	1-phosphatidylinositol-5-phosphate 4-kinase activity	0	0	2	0.00347222
Biological_process	negative regulation of RNA metabolic process	27	0.0486486	0	0
Biological_process	regulation of purine nucleotide catabolic process	0	0	4	0.00694444
Biological_process	single organism reproductive process	0	0	4	0.00694444
Biological_process	smooth muscle cell proliferation	0	0	2	0.00347222
Cellular_component	mitochondrial matrix	5	0.00900901	0	0
Biological_process	protein modification by small protein removal	5	0.00900901	6	0.0104167
Cellular_component	axon	0	0	0	0
Biological_process	axonal fasciculation	0	0	5	0.00868056
Biological_process	muscle tissue development	0	0	0	0
Biological_process	DNA-dependent transcription, initiation	10	0.018018	0	0
Biological_process	negative regulation of transcription, DNA-dependent	27	0.0486486	0	0
Biological_process	histidyl-tRNA aminoacylation	0	0	3	0.00520833
Biological_process	sulfur compound biosynthetic process	4	0.00720721	0	0
Biological_process	actin filament polymerization	4	0.00720721	0	0
Biological_process	regulation of anatomical structure size	0	0	96	0.166667
Biological_process	L-methionine salvage from methylthioadenosine	3	0.00540541	0	0
Biological_process	response to abiotic stimulus	3	0.00540541	42	0.0729167
Biological_process	regulation of transcription from RNA polymerase II promoter	0	0	13	0.0225694
Biological_process	self proteolysis	3	0.00540541	0	0
Molecular_function	SMAD binding	5	0.00900901	0	0
Molecular_function	phosphatidylinositol 3-kinase activity	2	0.0036036	0	0
Biological_process	positive regulation of protein metabolic process	0	0	5	0.00868056
Molecular_function	poly-glutamine tract binding	6	0.0108108	0	0
Biological_process	purine ribonucleotide metabolic process	4	0.00720721	0	0
Biological_process	cell activation	0	0	0	0
Biological_process	regulation of cell projection organization	3	0.00540541	0	0
Biological_process	innate immune response	0	0	0	0
Biological_process	establishment of endothelial barrier	3	0.00540541	0	0
Biological_process	positive regulation of establishment of protein localization to plasma membrane	5	0.00900901	0	0
Biological_process	negative regulation of cell differentiation	0	0	0	0
Molecular_function	voltage-gated potassium channel activity	0	0	0	0
Biological_process	cellular macromolecule localization	0	0	2	0.00347222
Biological_process	regulation of synapse structural plasticity	0	0	5	0.00868056
Biological_process	protein C-linked glycosylation	2	0.0036036	0	0
Molecular_function	purine nucleotide binding	0	0	68	0.118056
Molecular_function	MAP kinase kinase kinase activity	0	0	3	0.00520833
Biological_process	endocytosis	0	0	0	0
Cellular_component	alveolar lamellar body membrane	0	0	1	0.00173611
Biological_process	cilium axoneme assembly	0	0	5	0.00868056
Cellular_component	proteinaceous extracellular matrix	0	0	0	0
Cellular_component	membrane part	73	0.131532	86	0.149306
Biological_process	metal ion transport	0	0	39	0.0677083
Biological_process	positive regulation of nucleobase-containing compound metabolic process	0	0	104	0.180556
Biological_process	positive regulation of G2/M transition of mitotic cell cycle	2	0.0036036	2	0.00347222
Molecular_function	activin receptor activity, type II	0	0	1	0.00173611
Cellular_component	cilium part	13	0.0234234	0	0
Biological_process	receptor-mediated endocytosis	0	0	0	0
Cellular_component	focal adhesion	0	0	0	0
Biological_process	telomere maintenance	0	0	4	0.00694444
Biological_process	nematode larval development	10	0.018018	0	0
Biological_process	histone H3-K27 demethylation	3	0.00540541	3	0.00520833
Biological_process	female pregnancy	3	0.00540541	0	0
Biological_process	vesicle organization	0	0	0	0
Biological_process	organic substance catabolic process	0	0	15	0.0260417
Biological_process	regulation of systemic arterial blood pressure by hormone	3	0.00540541	0	0
Cellular_component	BAF-type complex	7	0.0126126	0	0
Molecular_function	tRNA dihydrouridine synthase activity	4	0.00720721	4	0.00694444
Biological_process	negative regulation of protein acetylation	2	0.0036036	2	0.00347222
Molecular_function	nucleoside phosphate binding	66	0.118919	97	0.168403
Biological_process	post-embryonic development	15	0.027027	0	0
Biological_process	cellular metabolic compound salvage	3	0.00540541	0	0
Biological_process	nuclear division	20	0.036036	0	0
Biological_process	cellular modified amino acid biosynthetic process	4	0.00720721	0	0
Biological_process	lymphatic endothelial cell differentiation	0	0	1	0.00173611
Biological_process	dorsal/ventral axis specification	0	0	6	0.0104167
Biological_process	negative regulation of translation	0	0	23	0.0399306
Biological_process	terminal region determination	9	0.0162162	0	0
Biological_process	collecting duct development	0	0	5	0.00868056
Biological_process	striated muscle cell differentiation	4	0.00720721	0	0
Molecular_function	biotin-protein ligase activity	0	0	1	0.00173611
Biological_process	mitotic cell cycle phase transition	9	0.0162162	0	0
Biological_process	nucleobase-containing compound transport	11	0.0198198	16	0.0277778
Biological_process	midbrain development	3	0.00540541	8	0.0138889
Biological_process	positive regulation of transcription from RNA polymerase II promoter	6	0.0108108	4	0.00694444
Biological_process	lens fiber cell morphogenesis	1	0.0018018	0	0
Biological_process	axonemal dynein complex assembly	2	0.0036036	0	0
Biological_process	detection of mechanical stimulus involved in sensory perception	0	0	5	0.00868056
Molecular_function	histone methyltransferase activity (H3-K9 specific)	2	0.0036036	0	0
Molecular_function	pristanoyl-CoA oxidase activity	0	0	1	0.00173611
Molecular_function	transition metal ion binding	34	0.0612613	0	0
Biological_process	respiratory chain complex IV assembly	3	0.00540541	3	0.00520833
Biological_process	axon midline choice point recognition	0	0	96	0.166667
Biological_process	S-adenosylmethionine metabolic process	4	0.00720721	0	0
Biological_process	alpha-amino acid metabolic process	0	0	0	0
Biological_process	response to growth factor stimulus	0	0	1	0.00173611
Biological_process	neuromuscular junction development	0	0	0	0
Molecular_function	DNA helicase activity	0	0	3	0.00520833
Molecular_function	oxidoreductase activity, acting on the CH-CH group of donors, oxygen as acceptor	0	0	1	0.00173611
Biological_process	salivary gland morphogenesis	0	0	0	0
Biological_process	negative regulation of locomotion	0	0	0	0
Biological_process	positive regulation of transporter activity	5	0.00900901	3	0.00520833
Biological_process	regulation of cell communication	17	0.0306306	11	0.0190972
Biological_process	cellular response to glucose stimulus	2	0.0036036	4	0.00694444
Molecular_function	lipid transporter activity	0	0	10	0.0173611
Cellular_component	ion channel complex	0	0	36	0.0625
Biological_process	protein K11-linked deubiquitination	0	0	6	0.0104167
Biological_process	microtubule cytoskeleton organization	23	0.0414414	0	0
Biological_process	RNA splicing	2	0.0036036	20	0.0347222
Biological_process	anatomical structure development	0	0	131	0.227431
Biological_process	male courtship behavior, veined wing generated song production	0	0	37	0.0642361
Biological_process	regulation of actin filament polymerization	12	0.0216216	0	0
Biological_process	response to organonitrogen compound	0	0	4	0.00694444
Biological_process	potassium ion transport	0	0	0	0
Biological_process	regulation of intracellular protein kinase cascade	0	0	0	0
Biological_process	photoreceptor cell fate commitment	0	0	96	0.166667
Biological_process	nucleic acid transport	11	0.0198198	16	0.0277778
Biological_process	small GTPase mediated signal transduction	0	0	0	0
Biological_process	regulation of transcription factor import into nucleus	0	0	3	0.00520833
Biological_process	compound eye photoreceptor development	0	0	99	0.171875
Biological_process	membrane depolarization involved in regulation of action potential	0	0	36	0.0625
Biological_process	muscle organ development	0	0	0	0
Molecular_function	hydrolase activity, acting on acid anhydrides	0	0	32	0.0555556
Biological_process	asymmetric protein localization	0	0	5	0.00868056
Biological_process	oxoacid metabolic process	0	0	4	0.00694444
Biological_process	neuron differentiation	11	0.0198198	0	0
Biological_process	regulation of anatomical structure morphogenesis	3	0.00540541	10	0.0173611
Biological_process	positive regulation of peptidyl-threonine phosphorylation	5	0.00900901	0	0
Biological_process	cell recognition	0	0	101	0.175347
Biological_process	protein deubiquitination	5	0.00900901	6	0.0104167
Molecular_function	neurotransmitter binding	2	0.0036036	0	0
Biological_process	memory	0	0	0	0
Biological_process	segment specification	7	0.0126126	0	0
Biological_process	regulation of I-kappaB kinase/NF-kappaB cascade	0	0	6	0.0104167
Biological_process	cytoplasmic transport	19	0.0342342	0	0
Biological_process	protein K63-linked deubiquitination	0	0	6	0.0104167
Molecular_function	ATPase activity	0	0	21	0.0364583
Cellular_component	non-membrane-bounded organelle	57	0.102703	0	0
Biological_process	fat cell differentiation	7	0.0126126	0	0
Biological_process	regulation of defense response to virus by host	2	0.0036036	2	0.00347222
Biological_process	vesicle-mediated transport	0	0	4	0.00694444
Biological_process	L-methionine biosynthetic process from S-adenosylmethionine	3	0.00540541	0	0
Biological_process	negative regulation of signaling	6	0.0108108	6	0.0104167
Biological_process	regulation of lipid kinase activity	2	0.0036036	0	0
Biological_process	multicellular organismal reproductive process	0	0	46	0.0798611
Biological_process	microtubule organizing center organization	10	0.018018	0	0
Biological_process	morphogenesis of embryonic epithelium	0	0	0	0
Biological_process	negative regulation of macromolecule biosynthetic process	28	0.0504505	36	0.0625
Biological_process	vitamin metabolic process	3	0.00540541	0	0
Biological_process	microtubule bundle formation	0	0	5	0.00868056
Biological_process	regulation of synaptic growth at neuromuscular junction	0	0	0	0
Biological_process	cell projection assembly	15	0.027027	0	0
Cellular_component	pore complex	0	0	6	0.0104167
Cellular_component	cation channel complex	0	0	36	0.0625
Cellular_component	nuclear chromosome part	12	0.0216216	12	0.0208333
Biological_process	negative regulation of G-protein coupled receptor protein signaling pathway	5	0.00900901	0	0
Biological_process	protein complex subunit organization	39	0.0702703	14	0.0243056
Cellular_component	intrinsic to membrane	56	0.100901	72	0.125
Biological_process	cellular response to organonitrogen compound	0	0	0	0
Biological_process	macromolecule biosynthetic process	64	0.115315	132	0.229167
Biological_process	neurotransmitter transport	0	0	1	0.00173611
Biological_process	cell fate determination	0	0	0	0
Biological_process	neuron projection regeneration	0	0	2	0.00347222
Molecular_function	hydrogen ion transmembrane transporter activity	5	0.00900901	0	0
Molecular_function	intramolecular oxidoreductase activity, interconverting aldoses and ketoses	3	0.00540541	0	0
Biological_process	sensory perception of smell	0	0	0	0
Cellular_component	cilium basal body	13	0.0234234	0	0
Cellular_component	ribonucleoprotein complex	0	0	24	0.0416667
Biological_process	taxis	5	0.00900901	105	0.182292
Biological_process	protein localization to organelle	7	0.0126126	0	0
Biological_process	regulation of chromatin silencing	2	0.0036036	0	0
Molecular_function	1-pyrroline-5-carboxylate dehydrogenase activity	1	0.0018018	0	0
Cellular_component	fully spanning plasma membrane	4	0.00720721	0	0
Biological_process	single organism signaling	4	0.00720721	37	0.0642361
Biological_process	regulation of cytoskeleton organization	0	0	0	0
Molecular_function	histone demethylase activity (H3-K36 specific)	3	0.00540541	3	0.00520833
Biological_process	negative regulation of dendrite morphogenesis	0	0	5	0.00868056
Biological_process	positive regulation of fatty acid metabolic process	0	0	2	0.00347222
Molecular_function	kinase inhibitor activity	2	0.0036036	0	0
Biological_process	regulation of cell projection assembly	0	0	0	0
Biological_process	cellular response to hydroperoxide	0	0	8	0.0138889
Biological_process	modification-dependent macromolecule catabolic process	0	0	0	0
Biological_process	sensory perception of chemical stimulus	0	0	0	0
Biological_process	regulation of developmental growth	0	0	0	0
Biological_process	R7 cell development	0	0	96	0.166667
Biological_process	neuron fate commitment	0	0	96	0.166667
Cellular_component	voltage-gated sodium channel complex	0	0	36	0.0625
Biological_process	gene expression	10	0.018018	0	0
Biological_process	eye photoreceptor cell development	0	0	99	0.171875
Biological_process	regulation of cellular macromolecule biosynthetic process	0	0	153	0.265625
Biological_process	S-adenosylmethionine biosynthetic process	1	0.0018018	0	0
Molecular_function	kinesin binding	0	0	4	0.00694444
Biological_process	regulation of transcription from RNA polymerase III promoter	0	0	2	0.00347222
Biological_process	regulation of striated muscle cell differentiation	0	0	0	0
Biological_process	regulation of organelle organization	0	0	2	0.00347222
Biological_process	adipose tissue development	7	0.0126126	0	0
Biological_process	regulation of synaptic transmission	0	0	0	0
Biological_process	cell part morphogenesis	4	0.00720721	105	0.182292
Cellular_component	chromosomal part	26	0.0468468	0	0
Biological_process	positive regulation of SNARE complex disassembly	1	0.0018018	0	0
Biological_process	coronary vasculature morphogenesis	1	0.0018018	0	0
Biological_process	regulation of phosphate metabolic process	0	0	14	0.0243056
Biological_process	cell motility	0	0	1	0.00173611
Molecular_function	RNA binding	0	0	32	0.0555556
Biological_process	phosphatidylinositol phosphorylation	0	0	4	0.00694444
Biological_process	regulation of protein acetylation	2	0.0036036	0	0
Biological_process	peptidyl-serine phosphorylation	6	0.0108108	0	0
Biological_process	regulation of cellular catabolic process	0	0	6	0.0104167
Biological_process	neuroblast fate commitment	7	0.0126126	0	0
Cellular_component	smooth endoplasmic reticulum	0	0	4	0.00694444
Molecular_function	sphinganine-1-phosphate aldolase activity	1	0.0018018	0	0
Biological_process	organelle assembly	14	0.0252252	0	0
Biological_process	developmental process	0	0	168	0.291667
Biological_process	neurogenesis	0	0	96	0.166667
Cellular_component	PTW/PP1 phosphatase complex	2	0.0036036	0	0
Molecular_function	phosphatidylinositol binding	0	0	0	0
Biological_process	cerebellar cortex morphogenesis	8	0.0144144	0	0
Biological_process	regulation of action potential in neuron	0	0	36	0.0625
Biological_process	neurological system process	4	0.00720721	104	0.180556
Biological_process	regulation of cell morphogenesis involved in differentiation	0	0	0	0
Biological_process	cell-type specific apoptotic process	0	0	96	0.166667
Biological_process	negative regulation of cellular protein metabolic process	0	0	27	0.046875
Biological_process	ion transport	0	0	48	0.0833333
Cellular_component	neuron projection	2	0.0036036	5	0.00868056
Cellular_component	growth cone	5	0.00900901	0	0
Cellular_component	mitochondrial nucleoid	4	0.00720721	0	0
Biological_process	single-organism biosynthetic process	0	0	0	0
Biological_process	cilium assembly	13	0.0234234	0	0
Biological_process	microvillus organization	0	0	2	0.00347222
Biological_process	regulation of protein localization to nucleus	0	0	11	0.0190972
Biological_process	regulation of translational initiation	3	0.00540541	0	0
Biological_process	developmental growth	0	0	2	0.00347222
Biological_process	response to endogenous stimulus	0	0	5	0.00868056
Cellular_component	lipid particle	0	0	5	0.00868056
Biological_process	epithelial tube branching involved in lung morphogenesis	0	0	5	0.00868056
Biological_process	regulation of cell adhesion	0	0	0	0
Biological_process	epithelial cell differentiation	0	0	0	0
Biological_process	axon extension	0	0	0	0
Biological_process	NLS-bearing substrate import into nucleus	6	0.0108108	0	0
Molecular_function	cysteine-type endopeptidase activity	5	0.00900901	0	0
Biological_process	histone lysine demethylation	3	0.00540541	3	0.00520833
Biological_process	cilium organization	16	0.0288288	0	0
Biological_process	protein modification by small protein conjugation	0	0	0	0
Biological_process	positive regulation of biological process	36	0.0648649	116	0.201389
Biological_process	single-organism metabolic process	0	0	21	0.0364583
Biological_process	R3/R4 cell fate commitment	0	0	96	0.166667
Biological_process	Wnt receptor signaling pathway	0	0	0	0
Biological_process	divalent metal ion transport	12	0.0216216	0	0
Biological_process	histone H3-K36 trimethylation	1	0.0018018	0	0
Molecular_function	protein phosphatase 2A binding	3	0.00540541	0	0
Molecular_function	transferase activity, transferring glycosyl groups	0	0	0	0
Molecular_function	histone demethylase activity (H3-K27 specific)	3	0.00540541	3	0.00520833
Biological_process	nitrogen compound transport	0	0	16	0.0277778
Molecular_function	1-phosphatidylinositol-3-kinase activity	2	0.0036036	0	0
Molecular_function	substrate-specific transmembrane transporter activity	0	0	57	0.0989583
Biological_process	tetrapyrrole metabolic process	3	0.00540541	0	0
Biological_process	regulation of translation	0	0	25	0.0434028
Biological_process	regulation of interleukin-8 production	0	0	6	0.0104167
Biological_process	response to monosaccharide stimulus	0	0	4	0.00694444
Biological_process	negative regulation of cellular biosynthetic process	28	0.0504505	36	0.0625
Biological_process	inter-male aggressive behavior	0	0	96	0.166667
Cellular_component	cell cortex part	0	0	0	0
Molecular_function	metalloendopeptidase activity	0	0	0	0
Molecular_function	small conjugating protein-specific protease activity	0	0	6	0.0104167
Molecular_function	enhancer sequence-specific DNA binding	10	0.018018	10	0.0173611
Biological_process	muscle cell differentiation	5	0.00900901	0	0
Molecular_function	monovalent inorganic cation transmembrane transporter activity	0	0	39	0.0677083
Biological_process	regulation of response to stress	2	0.0036036	6	0.0104167
Cellular_component	intracellular	0	0	0	0
Biological_process	positive regulation of intracellular protein kinase cascade	0	0	0	0
Biological_process	meiotic cytokinesis	4	0.00720721	0	0
Biological_process	cellular component assembly involved in morphogenesis	14	0.0252252	0	0
Cellular_component	intercellular bridge	10	0.018018	0	0
Molecular_function	soluble NSF attachment protein activity	1	0.0018018	0	0
Biological_process	cleavage furrow formation	4	0.00720721	0	0
Biological_process	response to organic cyclic compound	1	0.0018018	37	0.0642361
Biological_process	zonula adherens assembly	0	0	5	0.00868056
Biological_process	carbohydrate metabolic process	0	0	2	0.00347222
Molecular_function	purine nucleoside binding	0	0	68	0.118056
Biological_process	neuron migration	13	0.0234234	0	0
Biological_process	chemosensory behavior	0	0	0	0
Molecular_function	ribonucleoside binding	0	0	68	0.118056
Molecular_function	transforming growth factor beta-activated receptor activity	4	0.00720721	0	0
Biological_process	apoptotic process	1	0.0018018	101	0.175347
Cellular_component	micro-ribonucleoprotein complex	0	0	5	0.00868056
Biological_process	actin filament-based process	24	0.0432432	0	0
Biological_process	protein K48-linked deubiquitination	0	0	6	0.0104167
Biological_process	positive regulation of ion transmembrane transporter activity	5	0.00900901	3	0.00520833
Molecular_function	carbohydrate response element binding	0	0	2	0.00347222
Biological_process	response to temperature stimulus	0	0	0	0
Biological_process	chorion development	5	0.00900901	0	0
Biological_process	synapse assembly	0	0	0	0
Biological_process	skeletal muscle cell differentiation	4	0.00720721	0	0
Biological_process	nuclear import	6	0.0108108	0	0
Biological_process	positive regulation of cellular protein metabolic process	0	0	5	0.00868056
Molecular_function	protein-lysine N-methyltransferase activity	3	0.00540541	0	0
Biological_process	heart development	0	0	0	0
Molecular_function	metal ion transmembrane transporter activity	0	0	39	0.0677083
Molecular_function	RNA polymerase II regulatory region DNA binding	11	0.0198198	0	0
Biological_process	lung morphogenesis	0	0	4	0.00694444
Biological_process	transmembrane transport	0	0	52	0.0902778
Biological_process	epithelial cell migration	0	0	0	0
Biological_process	G-protein coupled receptor signaling pathway	0	0	0	0
Biological_process	gamete generation	0	0	4	0.00694444
Biological_process	dorsal appendage formation	9	0.0162162	0	0
Biological_process	organic acid transport	0	0	0	0
Biological_process	ribonucleoprotein complex assembly	0	0	0	0
Cellular_component	motile cilium	8	0.0144144	0	0
Biological_process	stem cell fate commitment	7	0.0126126	0	0
Biological_process	anatomical structure arrangement	5	0.00900901	0	0
Molecular_function	cation channel activity	0	0	39	0.0677083
Biological_process	nitrogen compound metabolic process	0	0	174	0.302083
Biological_process	regulation of glucokinase activity	3	0.00540541	3	0.00520833
Biological_process	cell projection morphogenesis	4	0.00720721	105	0.182292
Biological_process	dendrite morphogenesis	0	0	101	0.175347
Biological_process	regulation of GTP catabolic process	0	0	4	0.00694444
Biological_process	protein stabilization	0	0	0	0
Cellular_component	RNAi effector complex	0	0	5	0.00868056
Biological_process	regulation of actin cytoskeleton organization	12	0.0216216	0	0
Biological_process	cellular modified amino acid metabolic process	7	0.0126126	0	0
Biological_process	osteoblast differentiation	0	0	18	0.03125
Biological_process	cellular response to oxidative stress	0	0	10	0.0173611
Biological_process	border follicle cell migration	0	0	0	0
Biological_process	response to lipid	0	0	0	0
Biological_process	cell cycle	16	0.0288288	0	0
Biological_process	response to drug	0	0	36	0.0625
Biological_process	chromosome organization	38	0.0684685	27	0.046875
Cellular_component	protein complex	92	0.165766	100	0.173611
Biological_process	negative regulation of protein complex assembly	10	0.018018	0	0
Biological_process	protein homooligomerization	0	0	0	0
Molecular_function	protein binding	0	0	34	0.0590278
Biological_process	response to peptide	0	0	1	0.00173611
Molecular_function	1-phosphatidylinositol-4-phosphate 3-kinase activity	2	0.0036036	0	0
Biological_process	metabolic process	0	0	212	0.368056
Molecular_function	beta-catenin binding	0	0	5	0.00868056
Biological_process	circadian rhythm	0	0	0	0
Biological_process	meiotic spindle organization	0	0	3	0.00520833
Biological_process	organ or tissue specific immune response	0	0	6	0.0104167
Biological_process	positive regulation of macromolecule metabolic process	22	0.0396396	109	0.189236
Biological_process	regulation of actin polymerization or depolymerization	12	0.0216216	0	0
Molecular_function	glycerol-3-phosphate dehydrogenase activity	2	0.0036036	0	0
Biological_process	male mating behavior	1	0.0018018	42	0.0729167
Biological_process	regulation of signaling	17	0.0306306	11	0.0190972
Biological_process	peptidyl-lysine dimethylation	2	0.0036036	0	0
Molecular_function	signaling adaptor activity	0	0	4	0.00694444
Biological_process	regulation of cellular process	127	0.228829	224	0.388889
Biological_process	regulation of sodium ion transmembrane transporter activity	5	0.00900901	0	0
Biological_process	positive regulation of transport	0	0	4	0.00694444
Cellular_component	organelle	0	0	231	0.401042
Biological_process	salivary gland cell autophagic cell death	0	0	5	0.00868056
Biological_process	growth	26	0.0468468	2	0.00347222
Biological_process	primary metabolic process	0	0	211	0.366319
Cellular_component	cell-substrate junction	0	0	0	0
Biological_process	spermatogenesis	14	0.0252252	0	0
Molecular_function	histone methyltransferase activity (H3-K27 specific)	2	0.0036036	0	0
Biological_process	mitosis	20	0.036036	0	0
Biological_process	nucleoside phosphate metabolic process	5	0.00900901	7	0.0121528
Biological_process	regulation of protein catabolic process	0	0	0	0
Biological_process	negative regulation of cell cycle arrest	0	0	2	0.00347222
Biological_process	response to nitrogen compound	0	0	4	0.00694444
Biological_process	positive regulation of rubidium ion transmembrane transporter activity	5	0.00900901	0	0
Biological_process	protein folding	4	0.00720721	0	0
Molecular_function	primary active transmembrane transporter activity	0	0	12	0.0208333
Biological_process	regulation of neurogenesis	3	0.00540541	0	0
Biological_process	maintenance of protein location in cell	10	0.018018	0	0
Biological_process	regulation of peptidyl-lysine acetylation	2	0.0036036	0	0
Biological_process	heterocycle metabolic process	87	0.156757	174	0.302083
Biological_process	regulation of proteolysis	0	0	0	0
Cellular_component	axon terminus	1	0.0018018	0	0
Biological_process	organic substance biosynthetic process	79	0.142342	136	0.236111
Cellular_component	microtubule associated complex	2	0.0036036	0	0
Biological_process	single-organism behavior	1	0.0018018	50	0.0868056
Biological_process	actin filament capping	10	0.018018	0	0
Biological_process	positive regulation of secretion	0	0	0	0
Biological_process	regulation of RNA splicing	0	0	0	0
Biological_process	transition metal ion homeostasis	10	0.018018	0	0
Biological_process	positive regulation of fatty acid biosynthetic process	0	0	2	0.00347222
Biological_process	positive regulation of sodium ion transport	5	0.00900901	0	0
Biological_process	cell development	8	0.0144144	106	0.184028
Biological_process	chemotaxis	5	0.00900901	105	0.182292
Biological_process	chorio-allantoic fusion	5	0.00900901	0	0
Biological_process	positive regulation of transcription factor import into nucleus	0	0	3	0.00520833
Molecular_function	sodium channel activity	0	0	36	0.0625
Biological_process	positive regulation of Rab GTPase activity	0	0	4	0.00694444
Biological_process	establishment of endothelial blood-brain barrier	3	0.00540541	0	0
Biological_process	circulatory system process	0	0	0	0
Biological_process	regulation of SNARE complex disassembly	1	0.0018018	0	0
Molecular_function	intramolecular oxidoreductase activity	3	0.00540541	0	0
Molecular_function	symporter activity	0	0	0	0
Biological_process	organonitrogen compound catabolic process	0	0	5	0.00868056
Biological_process	multicellular organismal process	0	0	167	0.289931
Biological_process	protein import	6	0.0108108	0	0
Molecular_function	histone demethylase activity (H3-K9 specific)	3	0.00540541	3	0.00520833
Molecular_function	enzyme activator activity	0	0	0	0
Biological_process	organelle organization	104	0.187387	0	0
Biological_process	immune system process	6	0.0108108	105	0.182292
Biological_process	cellular catabolic process	0	0	13	0.0225694
Biological_process	positive regulation of release of sequestered calcium ion into cytosol	0	0	1	0.00173611
Biological_process	regulation of developmental process	7	0.0126126	16	0.0277778
Molecular_function	telomeric DNA binding	0	0	4	0.00694444
Biological_process	regulation of purine nucleotide metabolic process	0	0	4	0.00694444
Biological_process	regulation of ion transmembrane transporter activity	5	0.00900901	0	0
Biological_process	syncytial blastoderm mitotic cell cycle	0	0	3	0.00520833
Biological_process	peptidyl-tryptophan modification	2	0.0036036	0	0
Biological_process	cell surface receptor signaling pathway	0	0	8	0.0138889
Biological_process	regulation of store-operated calcium channel activity	0	0	3	0.00520833
Biological_process	regulation of cellular component biogenesis	0	0	5	0.00868056
Biological_process	response to decreased oxygen levels	0	0	36	0.0625
Cellular_component	membrane-bounded vesicle	10	0.018018	0	0
Biological_process	retina vasculature development in camera-type eye	0	0	1	0.00173611
Biological_process	limb morphogenesis	15	0.027027	0	0
Molecular_function	LIM domain binding	5	0.00900901	0	0
Biological_process	ovarian follicle cell migration	0	0	0	0
Biological_process	guanosine-containing compound metabolic process	0	0	0	0
Molecular_function	phospholipid-translocating ATPase activity	0	0	9	0.015625
Biological_process	regulation of synaptic plasticity	0	0	0	0
Biological_process	sleep	0	0	5	0.00868056
Biological_process	reproductive behavior	1	0.0018018	42	0.0729167
Molecular_function	protein dimerization activity	0	0	4	0.00694444
Biological_process	regulation of primary metabolic process	0	0	178	0.309028
Cellular_component	tight junction	5	0.00900901	0	0
Biological_process	mRNA stabilization	0	0	18	0.03125
Biological_process	positive regulation of JUN kinase activity	0	0	4	0.00694444
Biological_process	negative regulation of protein phosphatase type 2A activity	1	0.0018018	0	0
Biological_process	ion homeostasis	0	0	38	0.0659722
Biological_process	connective tissue development	8	0.0144144	0	0
Biological_process	cellular response to endogenous stimulus	0	0	2	0.00347222
Biological_process	membrane depolarization	0	0	36	0.0625
Molecular_function	phospholipid binding	0	0	0	0
Biological_process	regulation of oxidative phosphorylation	0	0	2	0.00347222
Biological_process	oogenesis	0	0	3	0.00520833
Molecular_function	pyrophosphatase activity	0	0	32	0.0555556
Biological_process	leukocyte differentiation	6	0.0108108	0	0
Molecular_function	voltage-gated ion channel activity	0	0	39	0.0677083
Biological_process	protein C-linked glycosylation via 2'-alpha-mannosyl-L-tryptophan	2	0.0036036	0	0
Biological_process	regulation of transcription from RNA polymerase II promoter in response to oxidative stress	2	0.0036036	2	0.00347222
Biological_process	synaptic transmission	3	0.00540541	36	0.0625
Molecular_function	non-membrane spanning protein tyrosine phosphatase activity	2	0.0036036	2	0.00347222
Biological_process	positive regulation of biosynthetic process	0	0	104	0.180556
Biological_process	spindle assembly involved in male meiosis	0	0	3	0.00520833
Biological_process	nuclear export	9	0.0162162	0	0
Biological_process	tissue morphogenesis	3	0.00540541	5	0.00868056
Biological_process	negative regulation of cell proliferation	1	0.0018018	0	0
Biological_process	synapse organization	0	0	0	0
Biological_process	organophosphate biosynthetic process	0	0	2	0.00347222
Biological_process	regulation of cell growth	17	0.0306306	1	0.00173611
Cellular_component	microtubule organizing center	14	0.0252252	0	0
Biological_process	peptidyl-lysine monomethylation	2	0.0036036	0	0
Biological_process	cellular response to oxygen-containing compound	2	0.0036036	0	0
Cellular_component	sodium channel complex	0	0	36	0.0625
Molecular_function	voltage-gated channel activity	0	0	39	0.0677083
Biological_process	zinc ion homeostasis	10	0.018018	0	0
Molecular_function	nucleotide binding	66	0.118919	97	0.168403
Biological_process	carbohydrate derivative metabolic process	0	0	7	0.0121528
Molecular_function	Ras GTPase activator activity	0	0	0	0
Biological_process	heterochromatin assembly	0	0	5	0.00868056
Biological_process	regulation of cellular component organization	0	0	10	0.0173611
Biological_process	cell migration	0	0	1	0.00173611
Biological_process	positive regulation of gene expression	0	0	104	0.180556
Molecular_function	substrate-specific transporter activity	0	0	59	0.102431
Biological_process	histone H4-K20 demethylation	3	0.00540541	3	0.00520833
Biological_process	regulation of neuron differentiation	3	0.00540541	0	0
Cellular_component	striated muscle thin filament	10	0.018018	0	0
Cellular_component	cell projection	15	0.027027	10	0.0173611
Molecular_function	thiolester hydrolase activity	5	0.00900901	6	0.0104167
Biological_process	detection of stimulus	0	0	0	0
Biological_process	negative regulation of I-kappaB kinase/NF-kappaB cascade	0	0	6	0.0104167
Biological_process	imaginal disc-derived leg morphogenesis	7	0.0126126	0	0
Biological_process	developmental maturation	6	0.0108108	0	0
Biological_process	microtubule-based movement	1	0.0018018	0	0
Biological_process	RNA export from nucleus	9	0.0162162	0	0
Molecular_function	transcription factor binding transcription factor activity	0	0	4	0.00694444
Biological_process	homophilic cell adhesion	0	0	0	0
Biological_process	ribonucleoprotein complex subunit organization	0	0	0	0
Biological_process	eye morphogenesis	10	0.018018	0	0
Biological_process	organophosphate metabolic process	0	0	12	0.0208333
Biological_process	mitochondrion localization	0	0	3	0.00520833
Biological_process	myotube differentiation	4	0.00720721	0	0
Biological_process	small molecule biosynthetic process	0	0	0	0
Biological_process	positive regulation of calcium ion transmembrane transporter activity	0	0	3	0.00520833
Biological_process	neuron projection morphogenesis	4	0.00720721	105	0.182292
Biological_process	negative regulation of protein polymerization	10	0.018018	0	0
Biological_process	regulation of multicellular organismal development	3	0.00540541	15	0.0260417
Biological_process	sulfur compound metabolic process	0	0	0	0
Biological_process	positive regulation of transcription, DNA-dependent	0	0	104	0.180556
Molecular_function	inorganic anion transmembrane transporter activity	0	0	0	0
Biological_process	signal release	0	0	0	0
Molecular_function	endopeptidase activity	0	0	1	0.00173611
Biological_process	ossification involved in bone maturation	1	0.0018018	0	0
Biological_process	nucleotide biosynthetic process	0	0	0	0
Biological_process	negative regulation of multicellular organismal process	0	0	0	0
Biological_process	regulation of protein stability	0	0	0	0
Biological_process	protein localization to adherens junction	0	0	5	0.00868056
Biological_process	chondrocyte development	4	0.00720721	0	0
Molecular_function	JUN kinase binding	0	0	4	0.00694444
Cellular_component	chromatin	13	0.0234234	13	0.0225694
Biological_process	regulation of sodium ion transport	5	0.00900901	0	0
Biological_process	regulation of MAPK cascade	0	0	0	0
Biological_process	regulation of growth	0	0	6	0.0104167
Biological_process	cellular nitrogen compound biosynthetic process	63	0.113514	130	0.225694
Biological_process	sodium ion transmembrane transport	0	0	36	0.0625
Biological_process	regulation of nitrogen compound metabolic process	0	0	135	0.234375
Biological_process	regulation of transcription regulatory region DNA binding	2	0.0036036	2	0.00347222
Molecular_function	protein serine/threonine kinase activity	19	0.0342342	25	0.0434028
Biological_process	brain development	0	0	0	0
Cellular_component	integral to plasma membrane	3	0.00540541	37	0.0642361
Molecular_function	endoribonuclease activity	0	0	4	0.00694444
Cellular_component	microtubule cytoskeleton	0	0	11	0.0190972
Biological_process	sperm axoneme assembly	0	0	5	0.00868056
Molecular_function	ion transmembrane transporter activity	0	0	57	0.0989583
Biological_process	alditol phosphate metabolic process	5	0.00900901	0	0
Biological_process	asymmetric neuroblast division	3	0.00540541	0	0
Biological_process	response to mechanical stimulus	0	0	41	0.0711806
Cellular_component	cell part	0	0	343	0.595486
Biological_process	germ-line cyst formation	0	0	5	0.00868056
Cellular_component	pericentriolar material	8	0.0144144	0	0
Biological_process	regulation of actin filament-based process	12	0.0216216	0	0
Molecular_function	acyl-CoA oxidase activity	0	0	1	0.00173611
Biological_process	activation of JUN kinase activity	0	0	4	0.00694444
Biological_process	neuron projection guidance	4	0.00720721	105	0.182292
Biological_process	proline catabolic process to glutamate	1	0.0018018	0	0
Molecular_function	sodium ion transmembrane transporter activity	0	0	36	0.0625
Biological_process	syncytiotrophoblast cell differentiation involved in labyrinthine layer development	5	0.00900901	0	0
Biological_process	locomotory behavior	0	0	0	0
Biological_process	divalent inorganic cation transport	12	0.0216216	0	0
Biological_process	pigment metabolic process	0	0	0	0
Biological_process	RNA biosynthetic process	61	0.10991	130	0.225694
Molecular_function	activin-activated receptor activity	0	0	1	0.00173611
Biological_process	regulation of cell morphogenesis	3	0.00540541	0	0
Biological_process	cellular response to chemical stimulus	9	0.0162162	0	0
Molecular_function	peptidase activator activity	4	0.00720721	0	0
Biological_process	cellular response to hexose stimulus	2	0.0036036	4	0.00694444
Biological_process	formin-nucleated actin cable assembly	4	0.00720721	0	0
Biological_process	negative regulation of neuron apoptotic process	0	0	8	0.0138889
Biological_process	regulation of DNA-dependent transcription in response to stress	2	0.0036036	2	0.00347222
Biological_process	morphogenesis of an epithelium	2	0.0036036	5	0.00868056
Biological_process	negative regulation of DNA binding	2	0.0036036	2	0.00347222
Biological_process	brain morphogenesis	0	0	98	0.170139
Biological_process	response to insecticide	0	0	36	0.0625
Biological_process	neuron projection extension	0	0	0	0
Molecular_function	channel activity	0	0	42	0.0729167
Biological_process	anatomical structure formation involved in morphogenesis	0	0	7	0.0121528
Biological_process	maintenance of location in cell	10	0.018018	0	0
Biological_process	cognition	0	0	5	0.00868056
Biological_process	positive regulation of protein transport	8	0.0144144	0	0
Biological_process	regulation of cellular response to stress	0	0	0	0
Biological_process	negative regulation of protein complex disassembly	10	0.018018	0	0
Biological_process	organic cyclic compound metabolic process	91	0.163964	174	0.302083
Biological_process	cation transport	0	0	39	0.0677083
Biological_process	cellular nitrogen compound metabolic process	0	0	174	0.302083
Molecular_function	oxidoreductase activity, acting on a heme group of donors	3	0.00540541	3	0.00520833
Biological_process	cellular localization	0	0	5	0.00868056
Cellular_component	nucleoplasm part	0	0	4	0.00694444
Molecular_function	nucleoside-triphosphatase activity	0	0	32	0.0555556
Biological_process	peptide hormone processing	3	0.00540541	0	0
Cellular_component	extracellular vesicular exosome	8	0.0144144	0	0
Biological_process	negative regulation of protein depolymerization	10	0.018018	0	0
Biological_process	mRNA processing	0	0	20	0.0347222
Biological_process	reproductive structure development	1	0.0018018	96	0.166667
Molecular_function	ion channel activity	0	0	42	0.0729167
Molecular_function	cytoskeletal protein binding	0	0	9	0.015625
Biological_process	regulation of cell shape	0	0	0	0
Biological_process	system process	10	0.018018	104	0.180556
Molecular_function	protein phosphatase binding	3	0.00540541	0	0
Molecular_function	cysteine-type peptidase activity	5	0.00900901	6	0.0104167
Biological_process	nurse cell apoptotic process	0	0	96	0.166667
Biological_process	regulation of energy homeostasis	0	0	2	0.00347222
Biological_process	cellular response to transforming growth factor beta stimulus	7	0.0126126	0	0
Biological_process	chromosome segregation	7	0.0126126	0	0
Biological_process	establishment of synaptic vesicle localization	0	0	0	0
Cellular_component	kinetochore microtubule	10	0.018018	0	0
Biological_process	cellular component movement	0	0	110	0.190972
Biological_process	RNA stabilization	0	0	18	0.03125
Cellular_component	Sin3 complex	2	0.0036036	0	0
Biological_process	negative regulation of actin filament polymerization	10	0.018018	0	0
Biological_process	cell differentiation	46	0.0828829	134	0.232639
Biological_process	response to alcohol	0	0	0	0
Cellular_component	glycerol-3-phosphate dehydrogenase complex	2	0.0036036	0	0
Biological_process	protein ubiquitination	0	0	0	0
Biological_process	monovalent inorganic cation transport	3	0.00540541	36	0.0625
Biological_process	cellular membrane organization	1	0.0018018	0	0
Molecular_function	S-methyl-5-thioribose-1-phosphate isomerase activity	3	0.00540541	0	0
Biological_process	maintenance of protein location	10	0.018018	0	0
Biological_process	cellular response to cytokine stimulus	0	0	18	0.03125
Biological_process	response to cytokine stimulus	0	0	18	0.03125
Molecular_function	RNA polymerase II transcription cofactor activity	5	0.00900901	0	0
Biological_process	reproductive process	0	0	156	0.270833
Biological_process	neuron development	0	0	99	0.171875
Molecular_function	phospholipid transporter activity	0	0	9	0.015625
Biological_process	circadian behavior	0	0	0	0
Cellular_component	microtubule organizing center part	12	0.0216216	0	0
Biological_process	positive regulation of programmed cell death	0	0	0	0
Biological_process	cellular response to monosaccharide stimulus	2	0.0036036	4	0.00694444
Biological_process	BMP signaling pathway	5	0.00900901	0	0
Biological_process	positive regulation of cell death	0	0	0	0
Biological_process	positive regulation of store-operated calcium channel activity	0	0	3	0.00520833
Molecular_function	tubulin binding	0	0	0	0
Biological_process	posttranslational protein targeting to membrane	0	0	1	0.00173611
Biological_process	transforming growth factor beta receptor signaling pathway	7	0.0126126	0	0
Cellular_component	extracellular region	0	0	2	0.00347222
Biological_process	axon choice point recognition	0	0	96	0.166667
Biological_process	regulation of cell proliferation	3	0.00540541	0	0
Biological_process	organelle fission	20	0.036036	0	0
Cellular_component	SMC loading complex	1	0.0018018	0	0
Molecular_function	proton-transporting ATPase activity, rotational mechanism	2	0.0036036	0	0
Biological_process	anion transport	1	0.0018018	0	0
Biological_process	male courtship behavior	1	0.0018018	42	0.0729167
Biological_process	positive regulation of blood vessel endothelial cell migration	0	0	1	0.00173611
Cellular_component	intracellular non-membrane-bounded organelle	57	0.102703	0	0
Biological_process	positive regulation of defense response to virus by host	2	0.0036036	2	0.00347222
Cellular_component	extracellular matrix	0	0	0	0
Biological_process	negative regulation of histone acetylation	2	0.0036036	2	0.00347222
Biological_process	cell migration involved in vasculogenesis	1	0.0018018	0	0
Molecular_function	protein homodimerization activity	0	0	2	0.00347222
Cellular_component	ciliary transition zone	4	0.00720721	0	0
Biological_process	cellular process involved in reproduction in multicellular organism	4	0.00720721	115	0.199653
Molecular_function	RNA polymerase II core promoter proximal region sequence-specific DNA binding transcription factor activity	0	0	0	0
Biological_process	protein glycosylation	0	0	0	0
Biological_process	regulation of histone H3-K27 acetylation	2	0.0036036	2	0.00347222
Molecular_function	anion transmembrane transporter activity	0	0	0	0
Cellular_component	phosphatidylinositol 3-kinase complex	2	0.0036036	0	0
Cellular_component	extracellular membrane-bounded organelle	8	0.0144144	0	0
Biological_process	regulation of RNA stability	0	0	18	0.03125
Biological_process	regulation of synapse organization	0	0	0	0
Biological_process	regulation of response to stimulus	21	0.0378378	14	0.0243056
Biological_process	negative regulation of protein metabolic process	0	0	27	0.046875
Biological_process	nuclear-transcribed mRNA catabolic process	0	0	6	0.0104167
Biological_process	negative regulation of biological process	0	0	55	0.0954861
Biological_process	regulation of ion transmembrane transport	5	0.00900901	0	0
Biological_process	chromatin assembly or disassembly	0	0	6	0.0104167
Biological_process	regulation of localization	0	0	13	0.0225694
Biological_process	cell-cell signaling involved in cell fate commitment	0	0	1	0.00173611
Biological_process	regulation of hydrolase activity	0	0	4	0.00694444
Biological_process	signaling	4	0.00720721	37	0.0642361
Biological_process	negative regulation of binding	3	0.00540541	0	0
Biological_process	cell communication	5	0.00900901	38	0.0659722
Biological_process	adult walking behavior	0	0	8	0.0138889
Biological_process	regulation of organ growth	0	0	5	0.00868056
Biological_process	larval development	10	0.018018	0	0
Biological_process	anatomical structure homeostasis	0	0	40	0.0694444
Molecular_function	nucleocytoplasmic transporter activity	0	0	4	0.00694444
Biological_process	lipid metabolic process	0	0	8	0.0138889
Cellular_component	perinuclear region of cytoplasm	0	0	0	0
Biological_process	detection of calcium ion	0	0	3	0.00520833
Biological_process	tube morphogenesis	0	0	0	0
Biological_process	positive regulation of protein kinase activity	0	0	0	0
Biological_process	cellular metabolic process	0	0	210	0.364583
Biological_process	ameboidal cell migration	0	0	0	0
Biological_process	metanephric collecting duct development	0	0	5	0.00868056
Biological_process	defense response	0	0	2	0.00347222
Molecular_function	protein self-association	0	0	5	0.00868056
Molecular_function	ATPase activity, coupled to transmembrane movement of ions	0	0	12	0.0208333
Cellular_component	mediator complex	3	0.00540541	0	0
Biological_process	regulation of cellular component size	12	0.0216216	0	0
Molecular_function	passive transmembrane transporter activity	0	0	42	0.0729167
Biological_process	regulation of muscle organ development	0	0	0	0
Molecular_function	ATP-dependent peptidase activity	4	0.00720721	0	0
Molecular_function	substrate-specific channel activity	0	0	42	0.0729167
Biological_process	neural precursor cell proliferation	8	0.0144144	0	0
Biological_process	cell division	0	0	0	0
Biological_process	dorsal/ventral axis specification, ovarian follicular epithelium	3	0.00540541	0	0
Biological_process	adult locomotory behavior	0	0	0	0
Biological_process	neuromuscular process	0	0	98	0.170139
Biological_process	demethylation	3	0.00540541	3	0.00520833
Biological_process	regulation of cellular metabolic process	0	0	178	0.309028
Biological_process	homeostatic process	0	0	44	0.0763889
Molecular_function	biotin-[methylcrotonoyl-CoA-carboxylase] ligase activity	0	0	1	0.00173611
Molecular_function	signaling receptor activity	0	0	2	0.00347222
Biological_process	carbohydrate derivative biosynthetic process	0	0	0	0
Molecular_function	small conjugating protein ligase activity	0	0	0	0
Molecular_function	calcium ion binding	0	0	41	0.0711806
Biological_process	response to glucose stimulus	0	0	4	0.00694444
Biological_process	ribose phosphate metabolic process	4	0.00720721	0	0
Biological_process	regulation of synapse assembly	0	0	0	0
Cellular_component	kinetochore	14	0.0252252	0	0
Biological_process	negative regulation of vasoconstriction	0	0	1	0.00173611
Biological_process	response to transforming growth factor beta stimulus	7	0.0126126	0	0
Biological_process	regulation of protein depolymerization	10	0.018018	0	0
Biological_process	regulation of skeletal muscle tissue development	0	0	0	0
Biological_process	response to inorganic substance	0	0	0	0
Biological_process	positive regulation of nitrogen compound metabolic process	0	0	104	0.180556
Cellular_component	endoplasmic reticulum part	0	0	0	0
Molecular_function	biotin-[methylmalonyl-CoA-carboxytransferase] ligase activity	0	0	1	0.00173611
Biological_process	actin cytoskeleton organization	24	0.0432432	0	0
Cellular_component	GAIT complex	0	0	18	0.03125
Biological_process	exocytosis	0	0	0	0
Molecular_function	transmembrane receptor protein kinase activity	4	0.00720721	0	0
Biological_process	signal complex assembly	2	0.0036036	0	0
Cellular_component	proton-transporting two-sector ATPase complex, catalytic domain	2	0.0036036	0	0
Cellular_component	synapse	2	0.0036036	0	0
Cellular_component	myofilament	10	0.018018	0	0
Molecular_function	core promoter proximal region sequence-specific DNA binding	11	0.0198198	11	0.0190972
Biological_process	regulation of GTPase activity	0	0	4	0.00694444
Biological_process	germarium-derived oocyte fate determination	0	0	5	0.00868056
Biological_process	male gamete generation	14	0.0252252	0	0
Biological_process	negative regulation of glucokinase activity	3	0.00540541	3	0.00520833
Biological_process	regulation of nucleotide catabolic process	0	0	4	0.00694444
Molecular_function	magnesium ion binding	0	0	22	0.0381944
Biological_process	cellular ion homeostasis	0	0	36	0.0625
Biological_process	establishment of RNA localization	11	0.0198198	16	0.0277778
Biological_process	response to toxic substance	0	0	36	0.0625
Molecular_function	enzyme binding	4	0.00720721	0	0
Biological_process	nucleotide metabolic process	5	0.00900901	7	0.0121528
Biological_process	regulation of systemic arterial blood pressure mediated by a chemical signal	3	0.00540541	0	0
Cellular_component	MCM complex	0	0	3	0.00520833
Biological_process	negative regulation of developmental process	0	0	6	0.0104167
Biological_process	extracellular matrix organization	0	0	0	0
Biological_process	establishment of meiotic spindle localization	4	0.00720721	0	0
Biological_process	programmed cell death	1	0.0018018	106	0.184028
Molecular_function	receptor signaling protein serine/threonine kinase activity	4	0.00720721	0	0
Biological_process	protein biotinylation	0	0	1	0.00173611
Molecular_function	transporter activity	0	0	64	0.111111
Biological_process	actin polymerization or depolymerization	4	0.00720721	0	0
Biological_process	response to oxygen levels	0	0	36	0.0625
Biological_process	response to methylglyoxal	2	0.0036036	2	0.00347222
Molecular_function	ATPase activity, coupled to transmembrane movement of substances	0	0	12	0.0208333
Biological_process	behavior	2	0.0036036	147	0.255208
Molecular_function	hydrolase activity, acting on acid anhydrides, in phosphorus-containing anhydrides	0	0	32	0.0555556
Biological_process	organic acid biosynthetic process	0	0	0	0
Biological_process	organic cyclic compound biosynthetic process	66	0.118919	130	0.225694
Molecular_function	sn-glycerol-3-phosphate:ubiquinone-8 oxidoreductase activity	2	0.0036036	0	0
Molecular_function	protein kinase inhibitor activity	2	0.0036036	0	0
Cellular_component	cell junction	9	0.0162162	7	0.0121528
Molecular_function	lysine N-methyltransferase activity	3	0.00540541	0	0
Biological_process	locomotion	0	0	108	0.1875
Biological_process	chromatin organization	38	0.0684685	20	0.0347222
Molecular_function	lipid binding	0	0	0	0
Biological_process	catabolic process	0	0	15	0.0260417
Biological_process	response to organic substance	13	0.0234234	61	0.105903
Biological_process	response to interferon-gamma	0	0	18	0.03125
Biological_process	cell projection organization	0	0	108	0.1875
Biological_process	regulation of catalytic activity	0	0	12	0.0208333
Biological_process	regulation of G2/M transition of mitotic cell cycle	2	0.0036036	2	0.00347222
Molecular_function	transmembrane transporter activity	0	0	58	0.100694
Biological_process	intracellular transport	31	0.0558559	7	0.0121528
Cellular_component	intracellular part	220	0.396396	304	0.527778
Biological_process	regulation of fatty acid biosynthetic process	0	0	2	0.00347222
Biological_process	positive regulation of apoptotic process	0	0	0	0
Biological_process	cellular chemical homeostasis	2	0.0036036	40	0.0694444
Biological_process	telomere organization	0	0	4	0.00694444
Molecular_function	protein binding transcription factor activity	0	0	4	0.00694444
Molecular_function	ligase activity	0	0	4	0.00694444
Molecular_function	DNA binding	52	0.0936937	0	0
Biological_process	L-methionine salvage	3	0.00540541	0	0
Cellular_component	spliceosomal complex	0	0	19	0.0329861
Biological_process	chromatin remodeling	16	0.0288288	15	0.0260417
Biological_process	regulation of cell motility	0	0	2	0.00347222
Biological_process	RNA transport	11	0.0198198	16	0.0277778
Molecular_function	poly-purine tract binding	0	0	18	0.03125
Biological_process	multi-organism behavior	0	0	96	0.166667
Biological_process	regulation of JUN kinase activity	0	0	4	0.00694444
Molecular_function	transmembrane receptor protein serine/threonine kinase activity	4	0.00720721	0	0
Biological_process	regulation of locomotion	0	0	2	0.00347222
Molecular_function	lipid kinase activity	2	0.0036036	0	0
Biological_process	gene silencing by RNA	0	0	5	0.00868056
Biological_process	positive regulation of kinase activity	0	0	0	0
Biological_process	purine nucleotide metabolic process	4	0.00720721	0	0
Molecular_function	gated channel activity	2	0.0036036	42	0.0729167
Biological_process	pore complex assembly	2	0.0036036	2	0.00347222
Biological_process	regulation of protein complex assembly	12	0.0216216	0	0
Biological_process	organic hydroxy compound metabolic process	0	0	0	0
Biological_process	system development	8	0.0144144	3	0.00520833
Biological_process	regulation of secretion	0	0	0	0
Biological_process	regulation of neuron apoptotic process	0	0	8	0.0138889
Biological_process	short-term memory	0	0	5	0.00868056
Cellular_component	histone pre-mRNA 3'end processing complex	0	0	18	0.03125
Biological_process	regulation of transmission of nerve impulse	0	0	0	0
Cellular_component	chromosome, telomeric region	0	0	4	0.00694444
Molecular_function	cytoskeletal adaptor activity	2	0.0036036	0	0
Biological_process	alcohol metabolic process	0	0	0	0
Biological_process	organic anion transport	0	0	0	0
Biological_process	positive regulation of macromolecule biosynthetic process	0	0	104	0.180556
Biological_process	negative regulation of protein localization to nucleus	2	0.0036036	8	0.0138889
Biological_process	venous blood vessel development	0	0	1	0.00173611
Cellular_component	intracellular organelle	162	0.291892	215	0.373264
Biological_process	imaginal disc pattern formation	16	0.0288288	0	0
Biological_process	dorsal/ventral pattern formation	16	0.0288288	0	0
Biological_process	apical protein localization	0	0	5	0.00868056
Biological_process	spindle assembly involved in meiosis	0	0	3	0.00520833
Molecular_function	RNA polymerase II regulatory region sequence-specific DNA binding	11	0.0198198	0	0
Molecular_function	ubiquitin thiolesterase activity	5	0.00900901	6	0.0104167
Biological_process	regulation of cell development	4	0.00720721	13	0.0225694
Biological_process	protein dealkylation	3	0.00540541	3	0.00520833
Biological_process	pole cell formation	0	0	5	0.00868056
Biological_process	peptidyl-lysine methylation	3	0.00540541	0	0
Biological_process	hexose mediated signaling	0	0	2	0.00347222
Molecular_function	actin filament binding	10	0.018018	0	0
Biological_process	negative regulation of actin filament depolymerization	10	0.018018	0	0
Molecular_function	sequence-specific DNA binding	28	0.0504505	0	0
Molecular_function	mannosyltransferase activity	2	0.0036036	0	0
Cellular_component	exon-exon junction complex	0	0	4	0.00694444
Molecular_function	zinc ion binding	31	0.0558559	0	0
Molecular_function	purine ribonucleotide binding	0	0	68	0.118056
Biological_process	protein C-linked glycosylation via tryptophan	2	0.0036036	0	0
Biological_process	regulation of cell differentiation	4	0.00720721	14	0.0243056
Biological_process	negative regulation of response to stimulus	8	0.0144144	6	0.0104167
Biological_process	positive regulation of rubidium ion transport	5	0.00900901	0	0
Biological_process	in utero embryonic development	15	0.027027	0	0
Molecular_function	dioxygenase activity	3	0.00540541	0	0
Biological_process	positive regulation of developmental process	0	0	0	0
Molecular_function	cation-transporting ATPase activity	0	0	12	0.0208333
Biological_process	adult behavior	1	0.0018018	0	0
Biological_process	cell differentiation involved in embryonic placenta development	5	0.00900901	0	0
Biological_process	macrophage differentiation	6	0.0108108	0	0
Biological_process	lipid localization	7	0.0126126	0	0
Biological_process	positive regulation of sequence-specific DNA binding transcription factor activity	0	0	0	0
Biological_process	multicellular organism growth	10	0.018018	0	0
Biological_process	transcription, DNA-dependent	57	0.102703	130	0.225694
Biological_process	histone H3-K36 demethylation	3	0.00540541	3	0.00520833
Molecular_function	transcription regulatory region sequence-specific DNA binding	13	0.0234234	0	0
Biological_process	signal transduction	0	0	36	0.0625
Biological_process	open tracheal system development	0	0	0	0
Biological_process	negative regulation of signal transduction	6	0.0108108	6	0.0104167
Biological_process	respiratory system development	0	0	0	0
Biological_process	transcription from RNA polymerase II promoter	0	0	1	0.00173611
Cellular_component	SWI/SNF superfamily-type complex	7	0.0126126	0	0
Cellular_component	contractile fiber part	0	0	0	0
Biological_process	maintenance of location	10	0.018018	0	0
Biological_process	ATP-dependent chromatin remodeling	10	0.018018	10	0.0173611
Cellular_component	neuron part	8	0.0144144	0	0
Biological_process	regulation of protein metabolic process	0	0	45	0.078125
Cellular_component	coated vesicle	0	0	0	0
Biological_process	response to radiation	0	0	1	0.00173611
Biological_process	microtubule-based transport	0	0	0	0
Cellular_component	spindle microtubule	10	0.018018	0	0
Biological_process	positive regulation of intracellular transport	8	0.0144144	0	0
Biological_process	death	5	0.00900901	106	0.184028
Biological_process	cell fate commitment	0	0	96	0.166667
Biological_process	circadian sleep/wake cycle process	0	0	5	0.00868056
Biological_process	endocrine process	3	0.00540541	0	0
Biological_process	regulation of phosphorus metabolic process	0	0	14	0.0243056
Cellular_component	nucleolus	0	0	12	0.0208333
Biological_process	response to stress	14	0.0252252	64	0.111111
Biological_process	activation of store-operated calcium channel activity	0	0	3	0.00520833
Biological_process	positive regulation of RNA metabolic process	0	0	104	0.180556
Biological_process	regulation of mitotic cell cycle, embryonic	0	0	6	0.0104167
Molecular_function	biotin-[acetyl-CoA-carboxylase] ligase activity	0	0	1	0.00173611
Biological_process	detection of mechanical stimulus	0	0	5	0.00868056
Biological_process	regulation of membrane potential	0	0	36	0.0625
Biological_process	photoreceptor cell development	0	0	99	0.171875
Biological_process	neuron recognition	0	0	101	0.175347
Biological_process	RNA metabolic process	69	0.124324	161	0.279514
Cellular_component	nuclear chromatin	10	0.018018	10	0.0173611
Biological_process	negative regulation of oxidative phosphorylation	0	0	2	0.00347222
Molecular_function	potassium ion binding	2	0.0036036	0	0
Biological_process	regulation of lung blood pressure	0	0	1	0.00173611
Biological_process	positive regulation of cellular metabolic process	22	0.0396396	109	0.189236
Biological_process	positive regulation of cell differentiation	0	0	0	0
Biological_process	biological adhesion	0	0	19	0.0329861
Biological_process	ion transmembrane transport	4	0.00720721	48	0.0833333
Biological_process	negative regulation of neuron death	0	0	8	0.0138889
Cellular_component	cytoplasmic microtubule	10	0.018018	0	0
Biological_process	mRNA metabolic process	0	0	26	0.0451389
Molecular_function	ATPase activity, coupled to transmembrane movement of ions, rotational mechanism	2	0.0036036	0	0
Biological_process	regulation of biological quality	0	0	160	0.277778
Biological_process	negative regulation of peptidyl-serine phosphorylation	0	0	2	0.00347222
Biological_process	nuclear-transcribed mRNA catabolic process, nonsense-mediated decay	0	0	6	0.0104167
Cellular_component	neuronal cell body	0	0	1	0.00173611
Molecular_function	receptor signaling complex scaffold activity	0	0	5	0.00868056
Cellular_component	nuclear pore outer ring	2	0.0036036	0	0
Biological_process	cytoskeleton-dependent intracellular transport	0	0	0	0
Biological_process	phosphatidylserine metabolic process	3	0.00540541	0	0
Molecular_function	oxidoreductase activity, acting on paired donors, with incorporation or reduction of molecular oxygen, 2-oxoglutarate as one donor, and incorporation of one atom each of oxygen into both donors	3	0.00540541	3	0.00520833
Molecular_function	electron carrier activity	3	0.00540541	3	0.00520833
Biological_process	regulation of cellular biosynthetic process	0	0	164	0.284722
Biological_process	neuroblast division	3	0.00540541	0	0
Biological_process	RNA catabolic process	0	0	6	0.0104167
Molecular_function	hydroxymethylglutaryl-CoA reductase (NADPH) activity	0	0	2	0.00347222
Biological_process	response to hexose stimulus	0	0	4	0.00694444
Biological_process	wing disc pattern formation	16	0.0288288	0	0
Biological_process	single-organism process	0	0	297	0.515625
Biological_process	intracellular signal transduction	10	0.018018	0	0
Biological_process	regulation of biological process	130	0.234234	224	0.388889
Molecular_function	demethylase activity	3	0.00540541	3	0.00520833
Biological_process	regulation of peptidyl-threonine phosphorylation	5	0.00900901	0	0
Biological_process	proteolysis involved in cellular protein catabolic process	0	0	0	0
Biological_process	regulation of action potential	0	0	36	0.0625
Molecular_function	N-methyl-D-aspartate selective glutamate receptor activity	2	0.0036036	0	0
Biological_process	humoral immune response	0	0	96	0.166667
Biological_process	regulation of RNA biosynthetic process	0	0	128	0.222222
Biological_process	negative regulation of cytoskeleton organization	10	0.018018	0	0
Molecular_function	RNA polymerase II distal enhancer sequence-specific DNA binding	10	0.018018	10	0.0173611
Biological_process	response to pyrethroid	0	0	36	0.0625
Biological_process	regulation of establishment of protein localization	13	0.0234234	0	0
Biological_process	cell-cell adhesion	0	0	5	0.00868056
Biological_process	synaptic vesicle transport	0	0	0	0
Cellular_component	endopeptidase Clp complex	4	0.00720721	0	0
Biological_process	regulation of imaginal disc growth	0	0	5	0.00868056
Biological_process	maintenance of mitotic sister chromatid cohesion	1	0.0018018	0	0
Biological_process	locomotion involved in locomotory behavior	0	0	98	0.170139
Cellular_component	chromosome	0	0	1	0.00173611
Molecular_function	nucleic acid binding	79	0.142342	0	0
Molecular_function	potassium ion transmembrane transporter activity	0	0	0	0
Biological_process	regulation of transport	0	0	4	0.00694444
Biological_process	carboxylic acid transport	0	0	0	0
Molecular_function	mitogen-activated protein kinase kinase binding	0	0	4	0.00694444
Cellular_component	catalytic step 2 spliceosome	0	0	19	0.0329861
Biological_process	mRNA export from nucleus	9	0.0162162	0	0
Biological_process	regulation of apoptotic signaling pathway	0	0	0	0
Biological_process	regulation of cytokine production	0	0	17	0.0295139
Biological_process	cellular process	0	0	318	0.552083
Cellular_component	vesicle membrane	6	0.0108108	0	0
Molecular_function	nucleoside binding	0	0	68	0.118056
Biological_process	positive regulation of molecular function	0	0	11	0.0190972
Molecular_function	potassium channel activity	0	0	0	0
Biological_process	regulation of Wnt receptor signaling pathway	0	0	0	0
Biological_process	dorsal closure	0	0	0	0
Molecular_function	organic cyclic compound binding	121	0.218018	0	0
Biological_process	cell-matrix adhesion	0	0	13	0.0225694
Biological_process	rhythmic behavior	0	0	0	0
Biological_process	regulation of imaginal disc-derived wing size	0	0	96	0.166667
Cellular_component	plasma membrane	34	0.0612613	0	0
Biological_process	autophagy	0	0	0	0
Cellular_component	mitochondrial endopeptidase Clp complex	4	0.00720721	0	0
Biological_process	negative regulation of organelle organization	12	0.0216216	0	0
Biological_process	inner dynein arm assembly	2	0.0036036	0	0
Biological_process	multicellular organismal reproductive behavior	1	0.0018018	42	0.0729167
Biological_process	regulation of establishment of protein localization to plasma membrane	5	0.00900901	0	0
Molecular_function	secondary active transmembrane transporter activity	0	0	0	0
Biological_process	protein demethylation	3	0.00540541	3	0.00520833
Molecular_function	core promoter proximal region DNA binding	11	0.0198198	11	0.0190972
Molecular_function	histone demethylase activity	3	0.00540541	3	0.00520833
Biological_process	regulation of macromolecule metabolic process	0	0	171	0.296875
Molecular_function	voltage-gated cation channel activity	0	0	36	0.0625
Molecular_function	receptor binding	0	0	3	0.00520833
Molecular_function	transferase activity, transferring acyl groups	0	0	0	0
Biological_process	amino acid salvage	3	0.00540541	0	0
Molecular_function	calcium-induced calcium release activity	0	0	3	0.00520833
Biological_process	sex differentiation	6	0.0108108	0	0
Molecular_function	sequence-specific DNA binding transcription factor activity	0	0	119	0.206597
Biological_process	oocyte axis specification	0	0	6	0.0104167
Biological_process	positive regulation of multicellular organismal process	0	0	1	0.00173611
Biological_process	regulation of Rho GTPase activity	0	0	0	0
Biological_process	imaginal disc-derived wing margin morphogenesis	7	0.0126126	0	0
Molecular_function	alanine-tRNA ligase activity	1	0.0018018	0	0
Biological_process	neuron homeostasis	0	0	36	0.0625
Biological_process	positive regulation of intracellular protein transport	8	0.0144144	0	0
Molecular_function	transmembrane signaling receptor activity	0	0	1	0.00173611
Biological_process	regulation of syncytial blastoderm mitotic cell cycle	0	0	1	0.00173611
Biological_process	axon ensheathment in central nervous system	3	0.00540541	0	0
Biological_process	cellular component morphogenesis	5	0.00900901	106	0.184028
Biological_process	establishment of spindle localization	5	0.00900901	0	0
Biological_process	regulation of skeletal muscle fiber development	0	0	0	0
Biological_process	forebrain development	0	0	4	0.00694444
Molecular_function	cytochrome-c oxidase activity	3	0.00540541	3	0.00520833
Biological_process	polar body extrusion after meiotic divisions	4	0.00720721	0	0
Molecular_function	purine ribonucleoside binding	0	0	68	0.118056
Biological_process	camera-type eye development	3	0.00540541	0	0
Biological_process	positive regulation of cell communication	2	0.0036036	5	0.00868056
Biological_process	glial cell differentiation	3	0.00540541	0	0
Biological_process	learning	0	0	0	0
Cellular_component	cytoplasmic vesicle	4	0.00720721	6	0.0104167
Biological_process	female gamete generation	0	0	3	0.00520833
Biological_process	establishment of localization in cell	0	0	9	0.015625
Biological_process	oocyte fate determination	0	0	5	0.00868056
Biological_process	positive regulation of hydrolase activity	0	0	4	0.00694444
Biological_process	cation homeostasis	10	0.018018	0	0
Biological_process	response to chemical stimulus	18	0.0324324	177	0.307292
Cellular_component	vacuole	0	0	1	0.00173611
Cellular_component	CRD-mediated mRNA stability complex	0	0	18	0.03125
Biological_process	positive regulation of protein modification process	0	0	5	0.00868056
Biological_process	glucose mediated signaling pathway	0	0	2	0.00347222
Biological_process	positive regulation of cation channel activity	0	0	3	0.00520833
Biological_process	nervous system development	0	0	2	0.00347222
Biological_process	response to light stimulus	0	0	0	0
Biological_process	negative regulation of biosynthetic process	28	0.0504505	36	0.0625
Biological_process	cobalamin metabolic process	3	0.00540541	0	0
Molecular_function	G-protein coupled receptor activity	0	0	0	0
Biological_process	nucleic acid metabolic process	74	0.133333	167	0.289931
Biological_process	regulation of cellular component movement	0	0	2	0.00347222
Biological_process	mucosal immune response	0	0	6	0.0104167
Molecular_function	GDP-dissociation inhibitor activity	3	0.00540541	0	0
Biological_process	aspartate family amino acid biosynthetic process	3	0.00540541	0	0
Cellular_component	brahma complex	7	0.0126126	0	0
Molecular_function	myosin-light-chain-phosphatase activity	2	0.0036036	0	0
Biological_process	detection of mechanical stimulus involved in sensory perception of touch	0	0	5	0.00868056
Biological_process	cellular amino acid biosynthetic process	8	0.0144144	0	0
Biological_process	regulation of calcium ion transmembrane transporter activity	0	0	3	0.00520833
Biological_process	regionalization	0	0	3	0.00520833
Biological_process	cellular response to carbohydrate stimulus	2	0.0036036	4	0.00694444
Biological_process	cellular response to stress	7	0.0126126	0	0
Molecular_function	heterocyclic compound binding	121	0.218018	0	0
Biological_process	mitochondrion distribution	0	0	3	0.00520833
Cellular_component	membrane-bounded organelle	159	0.286486	214	0.371528
Biological_process	embryo development ending in birth or egg hatching	25	0.045045	0	0
Molecular_function	nicotinamidase activity	1	0.0018018	0	0
Biological_process	cellular homeostasis	2	0.0036036	40	0.0694444
Biological_process	protein mannosylation	2	0.0036036	0	0
Cellular_component	nuclear part	47	0.0846847	58	0.100694
Biological_process	muscle structure development	1	0.0018018	0	0
Biological_process	carboxylic acid biosynthetic process	0	0	0	0
Biological_process	primary miRNA processing	2	0.0036036	2	0.00347222
Biological_process	regulation of protein localization	16	0.0288288	0	0
Biological_process	circadian sleep/wake cycle, sleep	0	0	5	0.00868056
Molecular_function	inorganic cation transmembrane transporter activity	0	0	42	0.0729167
Biological_process	sensory perception	4	0.00720721	0	0
Cellular_component	organelle inner membrane	14	0.0252252	0	0
Biological_process	positive regulation of NFAT protein import into nucleus	0	0	3	0.00520833
Biological_process	spermatid differentiation	0	0	11	0.0190972
Biological_process	histone biotinylation	0	0	1	0.00173611
Cellular_component	histone deacetylase complex	8	0.0144144	0	0
Biological_process	methionine biosynthetic process	3	0.00540541	0	0
Biological_process	cellular response to stimulus	53	0.0954955	70	0.121528
Biological_process	regulation of gene expression	0	0	160	0.277778
Biological_process	cell-substrate adhesion	0	0	13	0.0225694
Biological_process	termination of G-protein coupled receptor signaling pathway	5	0.00900901	0	0
Biological_process	regulation of protein complex disassembly	11	0.0198198	0	0
Biological_process	protein polymerization	4	0.00720721	0	0
Biological_process	regulation of cellular protein metabolic process	0	0	34	0.0590278
Molecular_function	oxidoreductase activity, acting on the CH-CH group of donors	4	0.00720721	5	0.00868056
Biological_process	peptidyl-serine modification	6	0.0108108	0	0
Biological_process	negative regulation of interleukin-8 production	0	0	6	0.0104167
Biological_process	response to biotin	0	0	1	0.00173611
Biological_process	negative regulation of cellular macromolecule biosynthetic process	28	0.0504505	36	0.0625
Cellular_component	site of polarized growth	5	0.00900901	0	0
Biological_process	female meiosis chromosome segregation	0	0	2	0.00347222
Biological_process	positive regulation of signaling	2	0.0036036	5	0.00868056
Biological_process	mitotic cell cycle	10	0.018018	0	0
Molecular_function	MAP-kinase scaffold activity	0	0	4	0.00694444
Biological_process	organonitrogen compound metabolic process	0	0	10	0.0173611
Cellular_component	neuron projection membrane	0	0	4	0.00694444
Biological_process	myeloid leukocyte differentiation	6	0.0108108	0	0
Molecular_function	enhancer binding	10	0.018018	10	0.0173611
Cellular_component	integral to membrane	52	0.0936937	70	0.121528
Biological_process	regulation of nervous system development	3	0.00540541	0	0
Biological_process	regulation of systemic arterial blood pressure by atrial natriuretic peptide	3	0.00540541	0	0
Biological_process	positive regulation of metabolic process	22	0.0396396	109	0.189236
Molecular_function	small molecule binding	66	0.118919	97	0.168403
Cellular_component	microtubule	21	0.0378378	4	0.00694444
Biological_process	compound eye photoreceptor fate commitment	0	0	96	0.166667
Biological_process	proteolysis	15	0.027027	2	0.00347222
Biological_process	axoneme assembly	0	0	5	0.00868056
Molecular_function	poly(A) RNA binding	0	0	18	0.03125
Biological_process	negative regulation of transcription from RNA polymerase II promoter	21	0.0378378	0	0
Cellular_component	mitochondrial inner membrane	14	0.0252252	0	0
Cellular_component	N-methyl-D-aspartate selective glutamate receptor complex	2	0.0036036	0	0
Biological_process	positive regulation of cellular process	28	0.0504505	113	0.196181
Biological_process	prepulse inhibition	2	0.0036036	0	0
Molecular_function	serine-type endopeptidase activity	5	0.00900901	0	0
Biological_process	secretion	1	0.0018018	2	0.00347222
Cellular_component	NatC complex	0	0	2	0.00347222
Biological_process	ribonucleotide metabolic process	4	0.00720721	0	0
Biological_process	methionine metabolic process	3	0.00540541	0	0
Biological_process	positive regulation of glycolysis	0	0	2	0.00347222
Biological_process	photoreceptor cell differentiation	7	0.0126126	0	0
Biological_process	oocyte dorsal/ventral axis specification	0	0	6	0.0104167
Molecular_function	heme-copper terminal oxidase activity	3	0.00540541	3	0.00520833
Biological_process	single-organism developmental process	0	0	135	0.234375
Biological_process	tissue development	0	0	2	0.00347222
Biological_process	actomyosin structure organization	10	0.018018	0	0
Biological_process	regulation of ERBB signaling pathway	7	0.0126126	0	0
Biological_process	response to stimulus	56	0.100901	227	0.394097
Biological_process	regulation of Rab GTPase activity	0	0	4	0.00694444
Molecular_function	hydrolase activity, acting on acid anhydrides, catalyzing transmembrane movement of substances	0	0	12	0.0208333
Biological_process	male meiosis	0	0	3	0.00520833
Biological_process	chemical homeostasis	0	0	40	0.0694444
Biological_process	developmental cell growth	0	0	0	0
Biological_process	cellular protein localization	0	0	2	0.00347222
Biological_process	muscle system process	0	0	0	0
Cellular_component	cytoplasmic membrane-bounded vesicle	2	0.0036036	1	0.00173611
Molecular_function	extracellular ligand-gated ion channel activity	0	0	0	0
Biological_process	axonogenesis	0	0	103	0.178819
Biological_process	nucleobase-containing compound metabolic process	0	0	174	0.302083
Biological_process	protein localization to nucleus	5	0.00900901	0	0
Biological_process	appendage morphogenesis	15	0.027027	0	0
Biological_process	positive regulation of cellular biosynthetic process	0	0	104	0.180556
Molecular_function	biotin-[propionyl-CoA-carboxylase (ATP-hydrolyzing)] ligase activity	0	0	1	0.00173611
Biological_process	cellular response to nitrogen compound	0	0	1	0.00173611
Biological_process	macromolecular complex subunit organization	41	0.0738739	16	0.0277778
Biological_process	positive regulation of sodium ion transmembrane transporter activity	5	0.00900901	0	0
Biological_process	larval locomotory behavior	0	0	5	0.00868056
Biological_process	enzyme linked receptor protein signaling pathway	0	0	3	0.00520833
Molecular_function	ubiquitin-protein ligase activity	0	0	0	0
Biological_process	regulation of interleukin-12 production	0	0	11	0.0190972
