# Supplementary material for: Genome-Wide Differential DNA Methylation in Reproductive, Morphological, and Visual System Differences Between Queen Bee and Worker Bee (Apis mellifera)
Source: Front Genet. 2020 Aug 7;11:770. doi: 10.3389/fgene.2020.00770 (PMC7438783; doi:10.3389/fgene.2020.00770)
Supplement: TABLE S7 — KEGG analysis of differentially methylated genes (DMGs). [file Table_7.XLS]

## Sheet: A
Chr	Start	End	Class	W3d	Q3d	Width	mean.meth.diff	num.CpGs	num.DMCs	DMR.pvalue	DMR.qvalue	Chr	ChrStart	ChrEnd	ID	Length	Description	W vs Q
NC_007070.3	226179	226389	CpG	29.54	35.04	210	-14.5326	10	2	1.03e-18	3.03e-17	NC_007070.3	226132	226359	XM_392167.5;XM_006557350.1;XM_006557351.1_cds	180	Poly(A)-specific ribonuclease PARN;Poly(A)-specific ribonuclease PARN;Poly(A)-specific ribonuclease PARN	Hypo
NC_007070.3	1133565	1133845	CpG	15.11	0	280	12.4579	9	3	1.13e-17	1.59e-16	NC_007070.3	1133410	1133854	XM_006557368.1_cds	280	E3 ubiquitin-protein ligase MYCBP2	Hyper
NC_007070.3	1361200	1361435	CpG	19.51	17.56	235	16.7638	9	3	7.88e-18	1.26e-16	NC_007070.3	1360316	1361865	NM_001242554.1_cds	235	E3 ubiquitin-protein ligase RFWD3	Hyper
NC_007070.3	2866995	2867147	CpG	37.64	25	152	11.7345	4	1	2e-11	3.25e-11	NC_007070.3	2866985	2867167	XM_006559860.1_cds	152	miss	Hyper
NC_007070.3	3320384	3320540	CpG	23.78	15.32	156	22.5235	9	4	6.84e-18	1.21e-16	NC_007070.3	3320222	3320477	XM_001121762.3_cds	93	Vacuolar protein sorting-associated protein 54	Hyper
NC_007070.3	4810770	4811222	CpG	0	8.13	452	-11.0909	20	4	1.63e-22	3.45e-20	NC_007070.3	4810786	4811249	XM_006561957.1_cds	436	Nuclear receptor corepressor 1	Hypo
NC_007070.3	5345070	5345231	CpG	0	2.26	161	-12.8109	11	2	1.14e-19	7.76e-18	miss	miss	miss	miss	miss	miss	Hypo
NC_007070.3	6079953	6080126	CpG	28.18	5.88	173	10.2489	5	1	4.74e-13	1.35e-12	NC_007070.3	6079780	6081219	XM_006563211.1;XM_006563212.1;XM_003250195.2_cds	173	Putative ankyrin repeat protein RF_0381;Putative ankyrin repeat protein RF_0381;Putative ankyrin repeat protein RF_0381	Hyper
NC_007070.3	6266650	6266835	CpG	43.21	54.79	185	-11.7257	7	4	8.38e-16	6.57e-15	NC_007070.3	6266385	6266841	XM_006563235.1;XM_006563237.1;XM_006563236.1_cds	185	Ankyrin repeat domain-containing protein 12;Ankyrin repeat domain-containing protein 12;Ankyrin repeat domain-containing protein 12	Hypo
NC_007070.3	6704748	6705029	CpG	26.71	19.73	281	12.6928	9	2	9.2e-18	1.35e-16	NC_007070.3	6704691	6705284	XM_006563258.1_cds	281	PAX-interacting protein 1	Hyper
NC_007070.3	7289536	7289791	CpG	2.69	0	255	10.3183	7	1	1.37e-15	1.01e-14	NC_007070.3	7287874	7292012	XM_001119962.3_cds	255	Protein phosphatase 1E	Hyper
NC_007070.3	7902128	7902279	CpG	61.27	38.53	151	18.849	7	2	8.72e-16	6.7e-15	NC_007070.3	7901449	7903648	XM_003250512.2_cds	151	Cyclin-dependent kinase 2-associated protein 1	Hyper
NC_007070.3	7903214	7903390	CpG	19.61	71.18	176	-27.4539	7	3	9.25e-16	6.95e-15	NC_007070.3	7901449	7903648	XM_003250512.2_cds	176	Cyclin-dependent kinase 2-associated protein 1	Hypo
NC_007070.3	10661015	10661277	CpG	0	2.71	262	-10.0929	10	1	9.43e-19	3.03e-17	NC_007070.3	10660936	10663512	XM_396802.5_cds	262	Ubiquitin carboxyl-terminal hydrolase 31	Hypo
NC_007070.3	10916187	10916385	CpG	27.27	27.36	198	-14.0692	9	6	7.64e-18	1.26e-16	NC_007070.3	10916043	10916474	XM_006568487.1;XM_006568488.1_cds	198	Rab-like protein 6;Rab-like protein 6	Hypo
NC_007070.3	12190305	12190465	CpG	29.86	69.83	160	-33.5451	5	4	4.67e-13	1.35e-12	NC_007070.3	12190100	12193039	XM_001121331.3_cds	160	PR domain zinc finger protein 14	Hypo
NC_007070.3	12378296	12378451	CpG	17.31	39.29	155	-11.3819	6	1	1.49e-14	7.08e-14	NC_007070.3	12378229	12378438	XM_006569539.1;XM_006569540.1;XM_006569538.1_cds	142	Eukaryotic translation initiation factor 2-alpha kinase;Eukaryotic translation initiation factor 2-alpha kinase;Eukaryotic translation initiation factor 2-alpha kinase	Hypo
NC_007070.3	12688114	12688329	CpG	0	0	215	-11.4143	10	1	9.48e-19	3.03e-17	NC_007070.3	12688096	12688328	XM_624748.4;XM_006569587.1;XM_006569586.1;XM_006569585.1_cds	214	Protein Wnt-4;Protein Wnt-4;Protein Wnt-4;Protein Wnt-4	Hypo
NC_007070.3	13705818	13705991	CpG	0	10.19	173	-23.096	7	2	7.09e-16	5.82e-15	NC_007070.3	13705835	13706108	XM_006570125.1_cds	156	Transcriptional repressor CTCF	Hypo
NC_007070.3	14574211	14574376	CpG	56.01	56.87	165	-10.9724	6	2	1.69e-14	7.86e-14	NC_007070.3	14574199	14574694	XM_006570143.1_cds	165	miss	Hypo
NC_007070.3	15640851	15641024	CpG	0	0	173	11.5346	9	1	6.19e-18	1.15e-16	NC_007070.3	15639734	15641347	XM_006570625.1;XM_006570627.1;XM_006570624.1;XM_006570626.1;XM_395654.5_cds	173	Protein diaphanous;Protein diaphanous;Protein diaphanous;Protein diaphanous;Protein diaphanous	Hyper
NC_007070.3	17317401	17317564	CpG	67.17	63.77	163	10.0185	5	1	4.37e-13	1.27e-12	NC_007070.3	17317402	17317639	XM_006570803.1;XM_623505.4_cds	162	Bipolar kinesin KRP-130;Bipolar kinesin KRP-130	Hyper
NC_007070.3	17430221	17430377	CpG	4.95	15.59	156	-17.664	9	3	3.96e-18	9.33e-17	NC_007070.3	17430214	17430504	XR_411942.1;XR_411943.1;XM_006570781.1_cds	156	miss;miss;miss	Hypo
NC_007070.3	17635038	17635267	CpG	6.82	0	229	12.1139	6	1	1.91e-14	8.63e-14	NC_007070.3	17634630	17635751	XM_395173.5_cds	229	Synaptojanin-1	Hyper
NC_007070.3	17790790	17791109	CpG	0	6.76	319	-11.1427	11	2	2.86e-19	1.44e-17	NC_007070.3	17786400	17791587	XM_394949.4_cds	319	Nucleoporin NUP188 homolog	Hypo
NC_007070.3	22289086	22289239	CpG	22.24	56.12	153	-24.1579	4	2	2.02e-11	3.25e-11	NC_007070.3	22289039	22289538	XM_006571307.1;XM_006571304.1;XM_006571305.1;XM_006571306.1;XM_006571308.1_cds	153	miss;miss;miss;miss;miss	Hypo
NC_007070.3	22311491	22311672	CpG	0	10	181	-10.8369	11	3	1.32e-19	7.76e-18	NC_007070.3	22311446	22311772	XM_392750.5;XM_006571311.1_cds	181	FAS-associated factor 1;FAS-associated factor 1	Hypo
NC_007070.3	22580383	22580555	CpG	13.1	46.53	172	-21.019	4	1	2e-11	3.25e-11	NC_007070.3	22578422	22581183	XM_003251677.2_cds	172	Nuclear pore membrane glycoprotein 210	Hypo
NC_007070.3	22608407	22608561	CpG	6.67	0	154	11.8519	9	2	5.28e-18	1.04e-16	NC_007070.3	22608379	22608695	XM_006571331.1;XM_006571332.1;XM_397510.5;XM_006571333.1;XM_006571334.1_cds	154	Peptidyl-alpha-hydroxyglycine alpha-amidating lyase 1;Peptidyl-alpha-hydroxyglycine alpha-amidating lyase 1;Peptidyl-alpha-hydroxyglycine alpha-amidating lyase 1;Peptidyl-alpha-hydroxyglycine alpha-amidating lyase 1;Peptidyl-alpha-hydroxyglycine alpha-amidating lyase 1	Hyper
NC_007070.3	23682943	23683193	CpG	22.35	47.26	250	-15.016	9	2	8.67e-18	1.33e-16	NC_007070.3	23682969	23683102	XM_006571366.1;XM_006571367.1;XM_006571369.1;XM_006571368.1_introns	133	Proto-oncogene tyrosine-protein kinase ROS;Proto-oncogene tyrosine-protein kinase ROS;Proto-oncogene tyrosine-protein kinase ROS;Proto-oncogene tyrosine-protein kinase ROS	Hypo
NC_007070.3	26425437	26425625	CpG	4.23	11.76	188	-14.197	12	2	2.79e-20	3.29e-18	NC_007070.3	26425374	26425635	XM_006571543.1;XM_006571546.1;XM_006571549.1;XM_006571547.1;XM_006571545.1;XM_006571548.1;XM_006571542.1;XM_006571544.1_cds	188	Bromodomain adjacent to zinc finger domain protein 2B;Bromodomain adjacent to zinc finger domain protein 2B;Bromodomain adjacent to zinc finger domain protein 2B;Bromodomain adjacent to zinc finger domain protein 2B;Bromodomain adjacent to zinc finger domain protein 2B;Bromodomain adjacent to zinc finger domain protein 2B;Bromodomain adjacent to zinc finger domain protein 2B;Bromodomain adjacent …	Hypo
NC_007070.3	26426255	26426422	CpG	6.25	18.21	167	-18.3333	6	2	1.5e-14	7.08e-14	NC_007070.3	26425715	26426454	XM_006571549.1;XM_006571547.1;XM_006571542.1;XM_006571544.1;XM_006571546.1;XM_006571548.1;XM_006571545.1;XM_006571543.1_cds	167	Bromodomain adjacent to zinc finger domain protein 2B;Bromodomain adjacent to zinc finger domain protein 2B;Bromodomain adjacent to zinc finger domain protein 2B;Bromodomain adjacent to zinc finger domain protein 2B;Bromodomain adjacent to zinc finger domain protein 2B;Bromodomain adjacent to zinc finger domain protein 2B;Bromodomain adjacent to zinc finger domain protein 2B;Bromodomain adjacent …	Hypo
NC_007070.3	26640881	26641045	CpG	4.12	11.25	164	-13.4133	5	4	4.74e-13	1.35e-12	NC_007070.3	26640322	26640964	XM_006571453.1;NM_001278335.1;XR_412196.1_cds	83	Rho-associated protein kinase 2;Rho-associated protein kinase 2;miss	Hypo
NC_007070.3	27998855	27999019	CpG	19.64	0	164	25.6825	6	3	1.5e-14	7.08e-14	NC_007070.3	27998479	27999044	XM_006571652.1;XM_006571658.1;XM_006571649.1;XM_006571656.1;XM_006571659.1;XM_006571660.1;XM_006571654.1;XM_006571653.1;XM_006571648.1;XM_006571651.1;XM_006571647.1;XM_006571662.1;XM_006571661.1;XM_006571657.1;XM_006571655.1;XM_006571650.1_introns	164	Patronin;Patronin;Patronin;Patronin;Patronin;Patronin;Patronin;Patronin;Patronin;Patronin;Patronin;Patronin;Patronin;Patronin;Patronin;Patronin	Hyper
NC_007070.3	28117883	28118067	CpG	5.53	7.75	184	-13.7574	6	2	1.88e-14	8.63e-14	miss	miss	miss	miss	miss	miss	Hypo
NC_007070.3	29282668	29283033	CpG	9.39	0	365	14.4509	12	3	1.12e-19	7.76e-18	NC_007070.3	29282117	29283003	NM_001220486.1;XM_006571701.1_cds	335	U4/U6 small nuclear ribonucleoprotein Prp3;U4/U6 small nuclear ribonucleoprotein Prp3	Hyper
NC_007071.3	439823	440031	CpG	0	14.48	208	-21.0709	7	3	9.29e-17	9.47e-16	miss	miss	miss	miss	miss	miss	Hypo
NC_007071.3	488484	488651	CpG	16.67	29.22	167	-17.1286	5	1	1.18e-13	4.21e-13	NC_007071.3	488402	488818	XM_396152.5_cds	167	Sphingomyelin synthase-related 1	Hypo
NC_007071.3	2839292	2839499	CpG	4.14	14.62	207	-13.2117	16	5	1.78e-25	6.82e-24	NC_007071.3	2836585	2840654	XM_006559123.1;XR_408218.1;XR_408218.1;XM_396724.5_cds	207	Alpha/beta hydrolase domain-containing protein 17B;miss;miss;Alpha/beta hydrolase domain-containing protein 17B	Hypo
NC_007071.3	5594010	5594211	CpG	54.27	31.22	201	27.4199	6	5	2.6e-15	1.73e-14	NC_007071.3	5593897	5594363	XM_006561175.1;XM_397392.5;XM_006561174.1;XM_006561173.1_cds	201	Tetratricopeptide repeat protein 28;Tetratricopeptide repeat protein 28;Tetratricopeptide repeat protein 28;Tetratricopeptide repeat protein 28	Hyper
NC_007071.3	5598106	5598259	CpG	21.61	8.35	153	12.2027	17	4	1.24e-26	6.32e-25	NC_007071.3	5598071	5598434	XM_006561175.1;XM_006561174.1;XM_397392.5;XM_006561173.1_cds	153	Tetratricopeptide repeat protein 28;Tetratricopeptide repeat protein 28;Tetratricopeptide repeat protein 28;Tetratricopeptide repeat protein 28	Hyper
NC_007071.3	9274412	9274641	CpG	2.84	7.39	229	-11.6978	8	2	2.98e-18	5.07e-17	NC_007071.3	9273702	9274857	XM_623195.3_cds	229	Coatomer subunit alpha	Hypo
NC_007071.3	12006310	12006565	CpG	50.12	65.19	255	-11.2845	9	3	2.21e-19	5.63e-18	NC_007071.3	12006296	12006544	XM_006569062.1;XM_006569057.1;XM_006569059.1;XM_006569067.1;XM_006569066.1;XM_006569061.1;XM_006569071.1;XM_006569068.1;XM_006569069.1;XM_006569058.1;XM_006569064.1;XM_006569060.1;XM_624452.4;XM_006569070.1;XM_006569063.1;XM_006569065.1_cds	234	Phospholipid-transporting ATPase IA;Phospholipid-transporting ATPase IA;Phospholipid-transporting ATPase IA;Phospholipid-transporting ATPase IA;Phospholipid-transporting ATPase IA;Phospholipid-transporting ATPase IA;Phospholipid-transporting ATPase IA;Phospholipid-transporting ATPase IA;Phospholipid-transporting ATPase IA;Phospholipid-transporting ATPase IA;Phospholipid-transporting ATPase IA;Pho…	Hypo
NC_007071.3	14165335	14165582	CpG	7.8	28.71	247	-12.6745	18	6	5.9e-27	4.51e-25	NC_007071.3	14165112	14166638	XM_625122.4_cds	247	Glucosidase 2 subunit beta	Hypo
NC_007071.3	14246426	14246594	CpG	13.88	26.52	168	-12.0342	5	1	1.18e-13	4.21e-13	NC_007071.3	14244800	14247664	XM_006568834.1_cds	168	CREB-binding protein	Hypo
NC_007071.3	14247105	14247466	CpG	12.37	24	361	-11.0045	19	4	5.2e-27	4.51e-25	NC_007071.3	14244800	14247664	XM_006568834.1_cds	361	CREB-binding protein	Hypo
NC_007071.3	14680731	14680934	CpG	9.97	25.87	203	-10.3941	8	1	3.37e-18	5.16e-17	NC_007071.3	14680759	14681028	XM_006568789.1_cds	175	miss	Hypo
NC_007071.3	14684644	14684832	CpG	32.85	52.21	188	-10.9618	8	1	2.86e-18	5.07e-17	NC_007071.3	14684599	14684834	XM_006568787.1;XM_624277.4;XM_006568786.1_cds	188	Molybdenum cofactor biosynthesis protein 1;Molybdenum cofactor biosynthesis protein 1;Molybdenum cofactor biosynthesis protein 1	Hypo
NC_007071.3	15363425	15363601	CpG	38.73	71.42	176	-26.7902	5	2	1.18e-13	4.21e-13	miss	miss	miss	miss	miss	miss	Hypo
NC_007071.3	15474384	15474573	CpG	27.56	62.1	189	-25.652	5	3	1.28e-13	4.37e-13	NC_007071.3	15474185	15474626	XM_394280.4;XM_006568703.1_cds	189	FYVE, RhoGEF and PH domain-containing protein 4;FYVE, RhoGEF and PH domain-containing protein 4	Hypo
NC_007072.3	1530462	1530636	CpG	10	12.84	174	-10.8443	7	1	6.1e-15	3.89e-14	NC_007072.3	1530451	1531055	XM_006558391.1;XM_006558392.1;XM_006558385.1;XM_006558386.1;XM_006558387.1;XM_623612.4_up	174	Ribonuclease 3;Ribonuclease 3;High affinity copper uptake protein 1;High affinity copper uptake protein 1;High affinity copper uptake protein 1;High affinity copper uptake protein 1	Hypo
NC_007072.3	1798865	1799039	CpG	9.68	0	174	19.4765	12	5	5.57e-19	2.13e-17	miss	miss	miss	miss	miss	miss	Hyper
NC_007072.3	1964807	1964967	CpG	9.82	22.43	160	-14.5756	7	2	6.92e-15	4.23e-14	NC_007072.3	1964570	1964993	XM_392296.5_cds	160	Small RNA 2'-O-methyltransferase	Hypo
NC_007072.3	2522513	2522686	CpG	17.46	50.91	173	-20.4071	5	1	1.7e-12	5.43e-12	NC_007072.3	2522429	2522809	XM_397465.5;XM_006559716.1_cds	173	ATP-binding cassette sub-family A member 5;ATP-binding cassette sub-family A member 5	Hypo
NC_007072.3	3442174	3442467	CpG	5.94	14.14	293	-11.4543	15	3	5.41e-20	4.14e-18	miss	miss	miss	miss	miss	miss	Hypo
NC_007072.3	4922327	4922579	CpG	0	7.53	252	-18.3225	14	4	1.32e-19	6.75e-18	NC_007072.3	4922370	4922697	XM_006560967.1_cds	209	Fibrillin-2	Hypo
NC_007072.3	5786879	5787031	CpG	4.14	2.5	152	20.9128	9	4	5.74e-17	1.12e-15	NC_007072.3	5784512	5788465	XM_394434.5_cds	152	Ubiquitin-like modifier-activating enzyme 1	Hyper
NC_007072.3	5882110	5882295	CpG	0	16.96	185	-10.7639	4	1	6.23e-11	1.01e-10	NC_007072.3	5881902	5882203	XM_006560958.1;XM_006560959.1;XM_006560960.1_cds	93	Ubiquitin-protein ligase E3B;Ubiquitin-protein ligase E3B;Ubiquitin-protein ligase E3B	Hypo
NC_007072.3	7228137	7228323	CpG	0	0	186	16.3337	7	1	5.54e-15	3.69e-14	NC_007072.3	7227717	7228589	XM_006563936.1;XM_393495.5_cds	186	Putative phospholipase B-like lamina ancestor;Putative phospholipase B-like lamina ancestor	Hyper
NC_007072.3	7241799	7241989	CpG	26.88	5.51	190	12.9944	7	3	7.4e-15	4.36e-14	NC_007072.3	7240937	7244303	XM_003250336.2_cds	190	Zinc finger protein 26	Hyper
NC_007072.3	7390238	7390424	CpG	6	23.8	186	-10.4261	5	1	1.97e-12	5.78e-12	miss	miss	miss	miss	miss	miss	Hypo
NC_007072.3	9051372	9051524	CpG	31.27	60.28	152	-11.7565	5	1	1.82e-12	5.51e-12	NC_007072.3	9051003	9051528	XM_006566775.1;XM_393289.5;XM_006566772.1;XM_006566773.1;XM_006566774.1_cds	152	Telomerase-binding protein EST1A;Telomerase-binding protein EST1A;Telomerase-binding protein EST1A;Telomerase-binding protein EST1A;Telomerase-binding protein EST1A	Hypo
NC_007072.3	9152095	9152344	CpG	0	12.57	249	-18.0193	16	5	1.16e-20	1.77e-18	NC_007072.3	9151983	9152490	XM_006566795.1;XM_624101.4_cds	249	Lipoyltransferase 1, mitochondrial;Lipoyltransferase 1, mitochondrial	Hypo
NC_007072.3	9996984	9997140	CpG	4.62	13.29	156	-11.5508	8	1	5.98e-16	7.04e-15	NC_007072.3	9996735	9997353	XM_006568004.1_cds	156	Multiple epidermal growth factor-like domains protein 8	Hypo
NC_007072.3	10730136	10730371	CpG	51.89	32.1	235	19.408	7	2	8.22e-15	4.66e-14	NC_007072.3	10730205	10730424	XM_623916.4_cds	166	Actin-related protein 5	Hyper
NC_007072.3	11274860	11275019	CpG	18.78	27.98	159	-23.6329	9	3	5.85e-17	1.12e-15	NC_007072.3	11274862	11275051	XM_006568413.1;XM_006568417.1;XM_006568407.1;XM_006568415.1;XM_006568406.1;XM_006568411.1;XM_006568416.1;XM_006568409.1;XM_006568410.1;XM_394399.5;XM_006568408.1;XM_006568412.1;XM_006568414.1_cds	157	Dynamin;Dynamin;Dynamin;Dynamin;Dynamin;Dynamin;Dynamin;Dynamin;Dynamin;Dynamin;Dynamin;Dynamin;Dynamin	Hypo
NC_007072.3	11462259	11462448	CpG	2.16	0	189	17.0455	8	3	5.74e-16	7.04e-15	NC_007072.3	11461050	11462661	XM_006568398.1;XM_006568397.1;XM_006568396.1;XM_006568395.1;XM_001120165.3;XM_006568400.1;XM_006568401.1;XM_006568399.1;XM_006568396.1_cds	189	Probable Ras GTPase-activating protein;Probable Ras GTPase-activating protein;Probable Ras GTPase-activating protein;Probable Ras GTPase-activating protein;Probable Ras GTPase-activating protein;Probable Ras GTPase-activating protein;Probable Ras GTPase-activating protein;Probable Ras GTPase-activating protein;Probable Ras GTPase-activating protein	Hyper
NC_007072.3	11723995	11724216	CpG	66.62	77.68	221	-15.5072	9	3	1.26e-16	1.93e-15	NC_007072.3	11723829	11724240	XM_006569252.1_cds	221	H/ACA ribonucleoprotein complex subunit 4	Hypo
NC_007072.3	11727763	11728026	CpG	0	6.7	263	-13.6031	12	3	8.81e-19	2.7e-17	NC_007072.3	11727726	11728121	XM_006569248.1;XM_393560.5_cds	263	Cell division control protein 45 homolog;Cell division control protein 45 homolog	Hypo
NC_007072.3	13217175	13217402	CpG	12.24	5.83	227	13.461	9	2	9.81e-17	1.67e-15	NC_007072.3	13217100	13217626	XM_006570147.1;XM_624090.3_cds	227	Late secretory pathway protein AVL9 homolog;Late secretory pathway protein AVL9 homolog	Hyper
NC_007073.3	2752796	2753074	CpG	10.43	16.09	278	-18.3684	11	3	0.0095661	0.0615361	NC_007073.3	2752754	2753192	XM_006558717.1_cds	278	Protein lap4	Hypo
NC_007073.3	3522675	3522895	CpG	16.77	40.94	220	-39.5015	8	4	0.00727641	0.0615361	NC_007073.3	3522711	3522970	XM_006560611.1_cds	184	DENN domain-containing protein 4C	Hypo
NC_007073.3	3819698	3819965	CpG	14.33	5.61	267	14.4931	10	2	0.0104713	0.0615361	NC_007073.3	3819673	3820055	XM_006560594.1;XM_006560592.1;XM_001121379.3;XM_006560593.1_cds	267	DDB1- and CUL4-associated factor 6;DDB1- and CUL4-associated factor 6;DDB1- and CUL4-associated factor 6;DDB1- and CUL4-associated factor 6	Hyper
NC_007073.3	4748813	4749003	CpG	0	4.92	190	-11.3588	6	1	0.0232895	0.0615361	NC_007073.3	4748500	4749058	XM_006561991.1;XM_003249951.2;XM_396884.5_cds	190	Protein kibra;Protein kibra;Protein kibra	Hypo
NC_007073.3	9024170	9024344	CpG	49.1	60.79	174	-20.1922	5	2	0.0306274	0.0615361	NC_007073.3	9024097	9024395	XM_006565940.1_cds	174	DnaJ homolog subfamily A member 1	Hypo
NC_007073.3	9646515	9646720	CpG	44.31	60.01	205	-10.6096	5	3	0.0311882	0.0615361	NC_007073.3	9646074	9647564	XM_006567155.1_cds	205	Vacuolar protein sorting-associated protein 28 homolog	Hypo
NC_007073.3	10403804	10403963	CpG	6.49	36.33	159	-21.736	6	3	0.0229291	0.0615361	NC_007073.3	10402588	10405746	XM_006567232.1;XM_006567239.1;XM_006567240.1;XM_006567236.1;XM_392323.5;XM_006567235.1;XM_006567238.1;XM_006567233.1;XM_006567234.1;XM_006567237.1_introns	159	Protein 4.1 homolog;Protein 4.1 homolog;Protein 4.1 homolog;Protein 4.1 homolog;Protein 4.1 homolog;Protein 4.1 homolog;Protein 4.1 homolog;Protein 4.1 homolog;Protein 4.1 homolog;Protein 4.1 homolog	Hypo
NC_007073.3	10574707	10574915	CpG	0	12.47	208	-16.4247	11	2	0.00603619	0.0615361	NC_007073.3	10572057	10575365	XM_006566997.1;XM_006567001.1;XM_006566998.1;XM_006567000.1;XM_006566999.1;XM_006567002.1;NM_001011577.1;NM_001171006.1;XM_006567002.1;NM_001011577.1_cds	208	Embryonic polarity protein dorsal;Embryonic polarity protein dorsal;Embryonic polarity protein dorsal;Embryonic polarity protein dorsal;Embryonic polarity protein dorsal;Embryonic polarity protein dorsal;Embryonic polarity protein dorsal;Embryonic polarity protein dorsal;Embryonic polarity protein dorsal;Embryonic polarity protein dorsal	Hypo
NC_007073.3	11063787	11063960	CpG	55.42	73.34	173	-13.5648	6	1	0.0231206	0.0615361	NC_007073.3	11063713	11063927	XM_001120198.3_cds	140	Longitudinals lacking protein-like	Hypo
NC_007073.3	11472279	11472481	CpG	0	5.29	202	-22.959	8	2	0.0151978	0.0615361	NC_007073.3	11472261	11472498	XM_006567317.1_cds	202	Lysosomal alpha-mannosidase	Hypo
NC_007073.3	12483188	12483343	CpG	22.2	0	155	13.6093	4	1	0.0423057	0.0615361	NC_007073.3	12482524	12483369	XM_395386.5;XM_006569336.1_cds	155	NAD-dependent histone deacetylase Sir2;NAD-dependent histone deacetylase Sir2	Hyper
NC_007073.3	12522834	12523097	CpG	10.67	12.98	263	-13.2951	10	3	0.0106726	0.0615361	NC_007073.3	12521038	12523463	XM_006569342.1;XM_395146.5_cds	263	Serine/threonine-protein kinase LATS1;Serine/threonine-protein kinase LATS1	Hypo
NC_007073.3	12601411	12601670	CpG	7.48	0	259	13.6175	11	3	0.00895757	0.0615361	NC_007073.3	12599941	12602003	XM_006569372.1;XM_623406.4_cds	259	ATP-binding cassette sub-family G member 4;ATP-binding cassette sub-family G member 4	Hyper
NC_007074.3	1153909	1154061	CpG	24.7	7.62	152	24.7706	6	4	5.55e-13	2.71e-12	NC_007074.3	1153908	1154144	XM_006557912.1_cds	152	Putative GPI-anchor transamidase	Hyper
NC_007074.3	2571070	2571276	CpG	0	3.7	206	-10.8772	5	1	1.05e-11	2.69e-11	NC_007074.3	2570714	2571280	XM_006559778.1_cds	206	C-1-tetrahydrofolate synthase, cytoplasmic	Hypo
NC_007074.3	4861448	4861604	CpG	15.03	0	156	11.4286	10	2	4.63e-16	1.01e-14	NC_007074.3	4861497	4861668	XM_006562071.1;XM_006562075.1;XM_393372.5;XM_006562081.1;XM_006562074.1;XM_006562070.1;XM_006562076.1;XM_006562073.1;XM_006562072.1_cds	107	Oxidation resistance protein 1;Oxidation resistance protein 1;Oxidation resistance protein 1;Oxidation resistance protein 1;Oxidation resistance protein 1;Oxidation resistance protein 1;Oxidation resistance protein 1;Oxidation resistance protein 1;Oxidation resistance protein 1	Hyper
NC_007074.3	4925671	4925833	CpG	0	12.75	162	-19.6078	4	1	2.06e-10	3.35e-10	NC_007074.3	4925699	4926034	XM_395447.5;XM_006562082.1;XM_006562085.1;XM_006562084.1;XM_006562083.1;XM_006562086.1_cds	134	Probable ubiquitin carboxyl-terminal hydrolase FAF-X;Probable ubiquitin carboxyl-terminal hydrolase FAF-X;Probable ubiquitin carboxyl-terminal hydrolase FAF-X;Probable ubiquitin carboxyl-terminal hydrolase FAF-X;Probable ubiquitin carboxyl-terminal hydrolase FAF-X;Probable ubiquitin carboxyl-terminal hydrolase FAF-X	Hypo
NC_007074.3	4926537	4926711	CpG	4.55	32.02	174	-13.481	5	1	9.19e-12	2.38e-11	NC_007074.3	4926525	4926727	XM_006562085.1;XM_395447.5;XM_006562083.1;XM_006562084.1;XM_006562082.1;XM_006562086.1_cds	174	Probable ubiquitin carboxyl-terminal hydrolase FAF-X;Probable ubiquitin carboxyl-terminal hydrolase FAF-X;Probable ubiquitin carboxyl-terminal hydrolase FAF-X;Probable ubiquitin carboxyl-terminal hydrolase FAF-X;Probable ubiquitin carboxyl-terminal hydrolase FAF-X;Probable ubiquitin carboxyl-terminal hydrolase FAF-X	Hypo
NC_007074.3	6069638	6069812	CpG	38.45	46.91	174	-13.3935	8	1	1.22e-14	1.05e-13	NC_007074.3	6069620	6069970	XM_006562154.1;XM_003249968.2;XM_394542.5;XM_006562155.1_cds	174	Kinesin-like protein KIF21B;Kinesin-like protein KIF21B;Kinesin-like protein KIF21B;Kinesin-like protein KIF21B	Hypo
NC_007074.3	6070361	6070640	CpG	21.54	12	279	17.708	10	4	9.33e-16	1.6e-14	NC_007074.3	6070031	6070933	XM_006562155.1;XM_003249968.2;XM_006562154.1;XM_394542.5_cds	279	Kinesin-like protein KIF21B;Kinesin-like protein KIF21B;Kinesin-like protein KIF21B;Kinesin-like protein KIF21B	Hyper
NC_007074.3	7322787	7322975	CpG	17.15	3.57	188	17.3246	6	2	6.66e-13	2.97e-12	NC_007074.3	7322203	7323338	XM_396990.5_cds	188	Kinesin-like protein KIF21B;Kinesin-like protein KIF21B;Kinesin-like protein KIF21B;Kinesin-like protein KIF21B	Hyper
NC_007074.3	7324551	7324874	CpG	19.96	36.77	323	-11.6422	9	1	3.89e-15	5.1e-14	NC_007074.3	7324542	7324930	XM_396990.5_cds	323	Intron-binding protein aquarius	Hypo
NC_007074.3	10272771	10273056	CpG	5.49	7.69	285	-17.0136	7	3	1.25e-13	7.97e-13	NC_007074.3	10272876	10273097	NM_001123013.2_cds	180	Endoribonuclease Dcr-1	Hypo
NC_007074.3	11260258	11260437	CpG	30.54	42.92	179	-23.3306	6	2	7.49e-13	3.21e-12	NC_007074.3	11259451	11261064	XM_003251050.2_cds	179	Zinc finger X-linked protein ZXDB	Hypo
NC_007074.3	11360349	11360580	CpG	51.29	58.58	231	-14.6018	11	8	1.8e-16	5.73e-15	NC_007074.3	11359679	11361874	XM_006567816.1_cds	231	Zinc finger protein 567	Hypo
NC_007074.3	11361615	11361845	CpG	54.97	79.01	230	-20.142	5	2	1.11e-11	2.81e-11	NC_007074.3	11359679	11361874	XM_006567816.1_cds	230	Zinc finger protein 567	Hypo
NC_007074.3	11521527	11521693	CpG	20.11	9	166	18.8889	5	2	8.08e-12	2.14e-11	NC_007074.3	11521520	11521655	XM_392371.5_cds	128	5'-3' exoribonuclease 2 homolog	Hyper
NC_007074.3	11540257	11540445	CpG	10.25	4.46	188	15.9973	9	3	2.51e-15	3.5e-14	NC_007074.3	11539943	11540705	XM_006567930.1_cds	188	Autophagy-related protein 2 homolog B	Hyper
NC_007074.3	11714686	11714840	CpG	15.65	33.4	154	-14.9204	11	3	1.26e-16	5.73e-15	NC_007074.3	11714609	11715060	XM_392679.5;XM_006567862.1_cds	154	Dihydrolipoyllysine-residue succinyltransferase component of 2-oxoglutarate dehydrogenase complex, mitochondrial (Fragment);Dihydrolipoyllysine-residue succinyltransferase component of 2-oxoglutarate dehydrogenase complex, mitochondrial (Fragment)	Hypo
NC_007074.3	11753176	11753350	CpG	2.11	43.84	174	-36.1032	11	7	1.65e-16	5.73e-15	NC_007074.3	11753146	11753379	XM_006567869.1;XM_624289.4;XM_006567870.1_cds	174	DNA replication licensing factor Mcm5;DNA replication licensing factor Mcm5;DNA replication licensing factor Mcm5	Hypo
NC_007074.3	12970403	12970553	CpG	20.49	10.01	150	19.2151	5	2	8.08e-12	2.14e-11	NC_007074.3	12969917	12970719	XM_624700.4;XM_006569937.1_cds	150	Protein germ cell-less;Protein germ cell-less	Hyper
NC_007074.3	13035805	13035981	CpG	0	20.97	176	-26.2734	6	4	7.44e-13	3.21e-12	NC_007074.3	13035781	13036139	XM_625059.4;XM_006569929.1_cds	176	miss;miss	Hypo
NC_007074.3	13102593	13102866	CpG	53	35.79	273	26.0866	10	6	7.43e-16	1.38e-14	NC_007074.3	13102465	13103418	XM_006569926.1_cds	273	Cyclic nucleotide-gated cation channel alpha-3	Hyper
NC_007074.3	13378275	13378495	CpG	12.24	0	220	19.259	8	2	1.18e-14	1.05e-13	NC_007074.3	13378129	13378607	XM_393469.4_cds	220	DNA replication licensing factor Mcm7	Hyper
NC_007074.3	13683143	13683334	CpG	31.3	53.38	191	-17.5433	10	3	5e-16	1.01e-14	miss	miss	miss	miss	miss	miss	Hypo
NC_007074.3	13691365	13691535	CpG	11.37	36.63	170	-20.8464	7	2	7.36e-14	4.83e-13	miss	miss	miss	miss	miss	miss	Hypo
NC_007074.3	13811433	13811628	CpG	21.47	48.98	195	-10.4494	11	2	1.61e-16	5.73e-15	NC_007074.3	13811430	13812583	XM_393224.5_cds	195	Adenosine monophosphate-protein transferase FICD homolog	Hypo
NC_007074.3	13884633	13884802	CpG	14.57	24.29	169	-12.7433	11	4	1.16e-16	5.73e-15	NC_007074.3	13884568	13885032	XM_006570235.1_cds	169	Focadhesin	Hypo
NC_007074.3	13884633	13884802	CpG	14.57	24.29	169	-12.7433	11	4	1.16e-16	5.73e-15	NC_007074.3	13884433	13884782	XM_006570261.1_cds	149	Uncharacterized protein C1orf43 homolog	Hypo
NC_007074.3	14086856	14087024	CpG	10.95	15.15	168	13.296	6	1	6.32e-13	2.89e-12	NC_007074.3	14081049	14087795	NR_003566.1_cds	168	miss	Hyper
NC_007074.3	14292087	14292302	CpG	0	11.13	215	-15.296	12	3	8.1e-17	5.73e-15	NC_007074.3	14290231	14292463	XM_006570181.1;XM_006570180.1;XM_006570179.1;XM_006570178.1_cds	215	Protein spire homolog 2;Protein spire homolog 2;Protein spire homolog 2;Protein spire homolog 2	Hypo
NC_007075.3	725956	726114	CpG	53.14	83.68	158	-29.275	5	2	1.31e-13	3.63e-13	NC_007075.3	725822	728348	XR_407491.1_cds	158	miss	Hypo
NC_007075.3	731583	731880	CpG	17.6	38.32	297	-27.7486	6	5	2.44e-15	1.42e-14	NC_007075.3	729129	731910	XR_407491.1_cds	297	miss	Hypo
NC_007075.3	4522741	4523022	CpG	2.73	15.72	281	-11.7778	15	3	2.12e-23	3.29e-21	NC_007075.3	4522589	4522976	XM_392558.5;XM_006561252.1_cds	235	Probable ATP-dependent RNA helicase YTHDC2;Probable ATP-dependent RNA helicase YTHDC2	Hypo
NC_007075.3	4725095	4725300	CpG	1.75	3.42	205	-11.5141	12	3	3.26e-21	1.05e-19	NC_007075.3	4724630	4725449	XR_409058.1;XR_409059.1;XM_392939.5;XR_409058.1;XR_409059.1_cds	205	miss;miss;Hemocyte protein-glutamine gamma-glutamyltransferase;miss;miss	Hypo
NC_007075.3	4816404	4816559	CpG	8.39	13.1	155	-11.6567	7	1	2.04e-16	1.58e-15	NC_007075.3	4815800	4816767	XM_006561280.1;XM_006561278.1;XM_006561279.1_introns	155	Zinc finger RNA-binding protein;Zinc finger RNA-binding protein;Zinc finger RNA-binding protein	Hypo
NC_007075.3	5925905	5926096	CpG	0	12.82	191	-13.0769	5	1	1.72e-13	4.45e-13	NC_007075.3	5925779	5926932	XM_624147.4_introns	191	Omega-amidase NIT2	Hypo
NC_007075.3	5925905	5926096	CpG	0	12.82	191	-13.0769	5	1	1.72e-13	4.45e-13	NC_007075.3	5925779	5926932	XM_006562469.1;XM_006562472.1;XM_006562468.1;XM_006562470.1;XM_006562471.1_introns	191	miss;miss;miss;miss;miss	Hypo
NC_007075.3	6118285	6118493	CpG	52.44	63.94	208	-14.9164	7	6	2.55e-16	1.72e-15	miss	miss	miss	miss	miss	miss	Hypo
NC_007075.3	6781608	6781790	CpG	29.52	8.33	182	17.0955	4	2	8.44e-12	1.31e-11	NC_007075.3	6781175	6784620	XM_006564133.1_cds	182	Integrator complex subunit 3	Hyper
NC_007075.3	6906640	6906814	CpG	0	7.73	174	-13.8798	13	4	5.31e-22	4.11e-20	miss	miss	miss	miss	miss	miss	Hypo
NC_007075.3	6909433	6909815	CpG	10.58	2.6	382	12.4564	13	2	2.64e-21	1.05e-19	NC_007075.3	6909347	6909787	XM_006564125.1;XM_006564126.1;XM_006564122.1;XM_006564123.1;XM_006564124.1;XM_006564126.1;XM_006564125.1_cds	354	Myelin expression factor 2;Myelin expression factor 2;Myelin expression factor 2;Myelin expression factor 2;Myelin expression factor 2;Myelin expression factor 2;Myelin expression factor 2	Hyper
NC_007075.3	6952261	6952454	CpG	6.21	18.13	193	-11.0063	7	1	2.21e-16	1.63e-15	NC_007075.3	6950426	6959660	XM_006564116.1;XM_006564117.1;XM_006564118.1;XM_006564117.1_cds	193	miss;miss;miss;miss	Hypo
NC_007075.3	6982687	6982895	CpG	11.95	0	208	15.4934	7	3	1.92e-16	1.57e-15	miss	miss	miss	miss	miss	miss	Hyper
NC_007075.3	7018231	7018474	CpG	0	13.96	243	-25.2527	10	5	1.51e-19	3.34e-18	NC_007075.3	7017914	7018486	XM_393301.4;XM_006564101.1;XM_006564100.1_cds	243	Anaphase-promoting complex subunit 4;Anaphase-promoting complex subunit 4;Anaphase-promoting complex subunit 4	Hypo
NC_007075.3	8691961	8692114	CpG	51.55	76.92	153	-25.2993	3	2	8.56e-10	8.56e-10	NC_007075.3	8692024	8692710	XM_006565404.1;XM_003250582.2;XM_006565407.1;XM_006565406.1;XM_006565408.1;XM_006565403.1;XM_006565405.1_introns	90	Large proline-rich protein BAG6;Large proline-rich protein BAG6;Large proline-rich protein BAG6;Large proline-rich protein BAG6;Large proline-rich protein BAG6;Large proline-rich protein BAG6;Large proline-rich protein BAG6	Hypo
NC_007075.3	8862683	8862946	CpG	2.26	10.44	263	-10.4146	9	3	2.13e-18	3.3e-17	NC_007075.3	8862668	8863004	XM_006565390.1;XM_006565394.1;XM_006565393.1;XM_006565391.1;XM_006565392.1_cds	263	C-Jun-amino-terminal kinase-interacting protein 3;C-Jun-amino-terminal kinase-interacting protein 3;C-Jun-amino-terminal kinase-interacting protein 3;C-Jun-amino-terminal kinase-interacting protein 3;C-Jun-amino-terminal kinase-interacting protein 3	Hypo
NC_007075.3	9342973	9343127	CpG	64.96	61.2	154	18.6466	5	1	1.3e-13	3.63e-13	NC_007075.3	9342535	9343708	XM_006565419.1_cds	154	E3 ubiquitin-protein ligase TRIM33	Hyper
NC_007075.3	14231741	14231899	CpG	32.26	64.19	158	-21.2309	6	3	3.83e-15	1.7e-14	NC_007075.3	14231425	14232892	XM_006570504.1;XR_411841.1;XM_006570503.1;XR_411841.1_cds	158	miss;miss;miss;miss	Hypo
NC_007075.3	14598456	14598695	CpG	0	9.19	239	-31.4168	7	6	2.44e-16	1.72e-15	NC_007075.3	14598470	14598709	XR_411845.1;XR_411850.1;XR_411849.1;XR_411847.1;XR_411848.1;XR_411851.1;XR_411846.1;XR_411844.1;XR_411851.1_cds	225	miss;miss;miss;miss;miss;miss;miss;miss;miss	Hypo
NC_007075.3	14653519	14653671	CpG	28.46	34.91	152	-17.0457	8	4	7.42e-18	8.75e-17	NC_007075.3	14652277	14653927	XM_394619.5_cds	152	Nischarin	Hypo
NC_007075.3	14876236	14876394	CpG	12.82	3.73	158	19.9881	5	1	1.58e-13	4.16e-13	NC_007075.3	14876255	14876390	XM_006570516.1;XR_411856.1;XM_006570519.1;XR_411855.1;XM_006570513.1;XM_006570521.1;XM_006570509.1;XM_006570515.1;XM_006570514.1;XM_006570510.1;XM_006570517.1;XM_006570520.1;XM_006570512.1;XR_411854.1;XM_006570511.1;XM_006570518.1_cds	135	Pleckstrin homology domain-containing family A member 7;miss;Pleckstrin homology domain-containing family A member 7;miss;Pleckstrin homology domain-containing family A member 7;Pleckstrin homology domain-containing family A member 7;Pleckstrin homology domain-containing family A member 7;Pleckstrin homology domain-containing family A member 7;Pleckstrin homology domain-containing family A member…	Hyper
NC_007075.3	15821292	15821450	CpG	18.37	32.26	158	-12.3719	4	1	8.44e-12	1.31e-11	NC_007075.3	15820980	15823790	XM_006570658.1;XM_006570661.1;XM_006570658.1_cds	158	Centrosomal protein of 135 kDa;Centrosomal protein of 135 kDa;Centrosomal protein of 135 kDa	Hypo
NC_007075.3	15835880	15836140	CpG	15.62	33.9	260	-24.5594	8	5	1.92e-17	1.99e-16	NC_007075.3	15835746	15836261	XM_006570664.1;XM_006570665.1;XM_006570666.1_cds	260	AT-rich interactive domain-containing protein 2;AT-rich interactive domain-containing protein 2;AT-rich interactive domain-containing protein 2	Hypo
NC_007075.3	16000498	16000756	CpG	6.3	23.12	258	-10.1548	12	3	3.38e-21	1.05e-19	NC_007075.3	15999066	16000916	XM_006570695.1_cds	258	DmX-like protein 2	Hypo
NC_007075.3	16355847	16356014	CpG	26.87	16.72	167	12.933	9	3	1.16e-18	2.01e-17	NC_007075.3	16355607	16356571	XM_397221.5;XM_006570873.1_cds	167	Thrombospondin-3;Thrombospondin-3	Hyper
NC_007075.3	16571204	16571380	CpG	49.57	56.3	176	-22.2307	5	3	1.44e-13	3.92e-13	NC_007075.3	16571158	16571497	XM_396918.5;XM_006570889.1_cds	176	Nuclear hormone receptor FTZ-F1 beta;Nuclear hormone receptor FTZ-F1 beta	Hypo
NC_007075.3	16601060	16601220	CpG	52.23	40.49	160	21.2044	4	1	9.34e-12	1.43e-11	NC_007075.3	16601054	16601277	XM_006570965.1_cds	160	CD109 antigen	Hyper
NC_007075.3	16747475	16747625	CpG	11.93	25.04	150	-13.1364	5	1	1.19e-13	3.54e-13	NC_007075.3	16746622	16747564	XR_411999.1;XM_006570901.1_cds	89	miss;Protein EMSY	Hypo
NC_007075.3	16842079	16842262	CpG	12.15	44.25	183	-19.7632	6	2	4.58e-15	1.92e-14	NC_007075.3	16842137	16842429	XM_003251603.2_cds	125	Sodium channel protein Nach	Hypo
NC_007075.3	17579730	17579929	CpG	14.21	28.79	199	-10.8422	7	1	1.84e-16	1.57e-15	NC_007075.3	17579001	17580135	XM_006570954.1;XM_006570955.1;XM_006570956.1;XM_006570957.1_cds	199	miss;miss;miss;miss	Hypo
NC_007076.3	1315804	1315998	CpG	63.67	40.14	194	17.2272	5	2	6.69e-13	1.9e-12	NC_007076.3	1315769	1316091	XM_003249173.2_cds	194	miss	Hyper
NC_007076.3	2643467	2643728	CpG	30.47	41.23	261	-14.7303	6	2	2.63e-14	1.23e-13	NC_007076.3	2643401	2644800	XM_006559823.1_cds	261	Zinc finger protein ZPR1	Hypo
NC_007076.3	2650036	2650206	CpG	49.42	70.86	170	-21.5095	7	4	1.07e-15	9.37e-15	NC_007076.3	2649824	2650151	XM_392478.5_cds	115	Malate dehydrogenase, mitochondrial	Hypo
NC_007076.3	3445399	3445722	CpG	0	11.03	323	-14.4358	14	4	2.56e-21	3.12e-19	NC_007076.3	3442280	3446316	XM_001122101.3_cds	323	Huntingtin	Hypo
NC_007076.3	7449318	7449524	CpG	28.9	15.78	206	20.4663	6	2	2.27e-14	1.15e-13	NC_007076.3	7449259	7449627	XM_006564289.1;XM_006564288.1_cds	206	Tetratricopeptide repeat protein 37;Tetratricopeptide repeat protein 37	Hyper
NC_007076.3	7763468	7763623	CpG	0	14.58	155	-17.3669	5	1	6.25e-13	1.84e-12	miss	miss	miss	miss	miss	miss	Hypo
NC_007076.3	9000449	9000624	CpG	0	7.93	175	-12.2865	6	1	1.92e-14	1.08e-13	NC_007076.3	8999633	9001162	XM_006565495.1;XM_006565494.1_cds	175	CCR4-NOT transcription complex subunit 1;CCR4-NOT transcription complex subunit 1	Hypo
NC_007076.3	9045947	9046172	CpG	0	8.42	225	-11.6324	8	2	8.42e-17	1.28e-15	NC_007076.3	9045945	9046203	XM_006565514.1_cds	225	Protein furry homolog	Hypo
NC_007076.3	10971115	10971268	CpG	5.36	11.61	153	-10.8755	5	2	6.25e-13	1.84e-12	miss	miss	miss	miss	miss	miss	Hypo
NC_007076.3	11242296	11242451	CpG	4.92	0	155	12.6266	6	2	1.8e-14	1.08e-13	miss	miss	miss	miss	miss	miss	Hyper
NC_007076.3	11283185	11283363	CpG	28.39	16.83	178	11.9597	7	2	1.02e-15	9.37e-15	NC_007076.3	11282806	11283474	XR_411182.1_cds	178	miss	Hyper
NC_007076.3	11288651	11288924	CpG	11.64	10.81	273	-25.2882	9	4	1.07e-17	3.26e-16	NC_007076.3	11288259	11289681	XR_411182.1_cds	273	miss	Hypo
NC_007076.3	12407098	12407251	CpG	3.03	0	153	11.182	7	2	8.12e-16	9e-15	NC_007076.3	12407008	12407606	XM_396270.5_cds	153	Importin-4	Hyper
NC_007076.3	12817117	12817328	CpG	34.57	58.57	211	-26.747	6	3	2.62e-14	1.23e-13	NC_007076.3	12817090	12817381	XM_392430.5_cds	211	Actin-related protein 2/3 complex subunit 1A	Hypo
NC_007077.3	2644105	2644298	CpG	5	0	193	14.1321	13	5	0.0480355	0.108309	NC_007077.3	2644193	2645023	XM_006559447.1;XM_006559448.1;XM_006559455.1;XM_006559450.1;XM_393118.5;XM_006559451.1;XM_006559449.1;XM_006559452.1;XM_006559454.1;XM_006559453.1_introns	105	Cordon-bleu protein-like 1;Cordon-bleu protein-like 1;Cordon-bleu protein-like 1;Cordon-bleu protein-like 1;Cordon-bleu protein-like 1;Cordon-bleu protein-like 1;Cordon-bleu protein-like 1;Cordon-bleu protein-like 1;Cordon-bleu protein-like 1;Cordon-bleu protein-like 1	Hyper
NC_007077.3	3952956	3953151	CpG	13.56	24.44	195	-12.1447	13	3	0.0483097	0.108309	NC_007077.3	3952436	3953152	XM_006559650.1_cds	195	Large subunit GTPase 1 homolog	Hypo
NC_007077.3	4034340	4034565	CpG	6.28	0	225	10.1688	16	4	0.0470511	0.108309	NC_007077.3	4032938	4036763	XM_006559663.1;XM_006559660.1;XM_006559661.1;XM_006559662.1;XM_395099.5_cds	225	Ribosomal protein S6 kinase alpha-5;Ribosomal protein S6 kinase alpha-5;Ribosomal protein S6 kinase alpha-5;Ribosomal protein S6 kinase alpha-5;Ribosomal protein S6 kinase alpha-5	Hyper
NC_007077.3	8866952	8867144	CpG	29.73	14.44	192	21.2089	13	5	0.0483516	0.108309	NC_007077.3	8866508	8867524	XM_624928.4;XM_006564511.1;XM_006564512.1_cds	192	Glutamate receptor ionotropic, NMDA 3A;Glutamate receptor ionotropic, NMDA 3A;Glutamate receptor ionotropic, NMDA 3A	Hyper
NC_007077.3	8867770	8867936	CpG	34.99	7.24	166	21.3946	12	5	0.049716	0.108309	NC_007077.3	8867594	8868121	XM_624928.4;XM_006564511.1;XM_006564512.1_cds	166	Glutamate receptor ionotropic, NMDA 3A;Glutamate receptor ionotropic, NMDA 3A;Glutamate receptor ionotropic, NMDA 3A	Hyper
NC_007077.3	9692179	9692354	CpG	0	6.36	175	-13.0372	12	3	0.049193	0.108309	NC_007077.3	9691729	9693112	XM_003251117.2;XM_006568017.1;XM_006568015.1;XM_006568018.1;XM_006568016.1;XM_006568014.1;XM_006568013.1_cds	175	N-acetyllactosaminide beta-1,3-N-acetylglucosaminyltransferase;N-acetyllactosaminide beta-1,3-N-acetylglucosaminyltransferase;N-acetyllactosaminide beta-1,3-N-acetylglucosaminyltransferase;N-acetyllactosaminide beta-1,3-N-acetylglucosaminyltransferase;N-acetyllactosaminide beta-1,3-N-acetylglucosaminyltransferase;N-acetyllactosaminide beta-1,3-N-acetylglucosaminyltransferase;N-acetyllactosaminide…	Hypo
NC_007077.3	13126089	13126362	CpG	35.23	53.48	273	-12.8208	17	6	0.0484679	0.108309	NC_007077.3	13126184	13128674	XM_006569775.1_introns	178	Longitudinals lacking protein-like	Hypo
NC_007078.3	283026	283364	CpG	54.65	59.76	338	-15.7379	15	4	1.17e-24	1.15e-22	NC_007078.3	282977	284271	XM_623948.4_cds	338	Ras-related protein Rac1	Hypo
NC_007078.3	4420385	4420579	CpG	15.76	7.62	194	10.6797	5	3	4.77e-14	1.57e-13	miss	miss	miss	miss	miss	miss	Hyper
NC_007078.3	5072105	5072304	CpG	37.07	11.35	199	16.6069	10	2	4.19e-21	1.38e-19	NC_007078.3	5072168	5072362	XR_409164.1_cds	136	miss	Hyper
NC_007078.3	5072105	5072304	CpG	37.07	11.35	199	16.6069	10	2	4.19e-21	1.38e-19	NC_007078.3	5072041	5072312	XM_006561522.1;XM_006561543.1;XM_006561540.1;XM_006561528.1;XM_006561535.1;XM_006561518.1;XM_006561519.1;XM_006561523.1;XM_006561514.1;XM_006561511.1;XM_006561536.1;XM_006561531.1;XM_006561521.1;NM_001165905.1;XM_006561539.1;XM_006561510.1;XM_006561520.1;XM_006561532.1;XM_006561517.1;XM_006561537.1;XM_006561524.1;XM_006561526.1;XM_006561544.1;XM_006561527.1;XM_006561541.1;XM_006561512.1;XM_006561…	199	Sodium channel protein para;Sodium channel protein para;Sodium channel protein para;Sodium channel protein para;Sodium channel protein para;Sodium channel protein para;Sodium channel protein para;Sodium channel protein para;Sodium channel protein para;Sodium channel protein para;Sodium channel protein para;Sodium channel protein para;Sodium channel protein para;Sodium channel protein para;Sodium …	Hyper
NC_007078.3	5141652	5141908	CpG	28.28	43.5	256	-10.5458	5	1	4.93e-14	1.57e-13	NC_007078.3	5141751	5141895	XM_003249929.2;XM_006561612.1_introns	144	CKLF-like MARVEL transmembrane domain-containing protein 4;CKLF-like MARVEL transmembrane domain-containing protein 4	Hypo
NC_007078.3	5211347	5211497	CpG	37.35	76.72	150	-17.3314	5	1	4.26e-14	1.52e-13	NC_007078.3	5211276	5211527	XM_006561889.1_cds	150	Connector enhancer of kinase suppressor of ras 3	Hypo
NC_007078.3	5358641	5358803	CpG	64.47	66.39	162	-14.0769	6	3	1.18e-15	5.84e-15	NC_007078.3	5358546	5358811	XM_006561630.1_cds	162	Microtubule-associated protein RP/EB family member 1	Hypo
NC_007078.3	5448325	5448504	CpG	39.61	12.74	179	29.0113	6	3	7.97e-16	4.64e-15	NC_007078.3	5446216	5449799	XM_623270.4;XM_006561641.1;XM_393296.5_cds	179	Serine/threonine-protein phosphatase PP1-beta catalytic subunit;Serine/threonine-protein phosphatase PP1-beta catalytic subunit;Serine/threonine-protein phosphatase PP1-beta catalytic subunit	Hyper
NC_007078.3	6219558	6219714	CpG	39.8	52.65	156	-14.5701	6	2	8.85e-16	4.87e-15	NC_007078.3	6218077	6219772	XM_001120836.3_cds	156	Zinc finger CCCH domain-containing protein 14	Hypo
NC_007078.3	6907567	6907739	CpG	0	3.53	172	-15.0588	5	2	4.26e-14	1.52e-13	NC_007078.3	6907566	6907819	XM_393549.5_cds	172	Mitochondrial folate transporter/carrier	Hypo
NC_007078.3	7297915	7298132	CpG	44.97	43.37	217	-18.4249	4	2	4.19e-12	7.28e-12	NC_007078.3	7297388	7299007	XM_394802.3_cds	217	G1/S-specific cyclin-E	Hypo
NC_007078.3	7316578	7316739	CpG	43.66	7.69	161	21.1303	5	3	4.73e-14	1.57e-13	NC_007078.3	7316515	7316734	XM_006561817.1;XM_003249891.2_cds	156	ATP-binding cassette sub-family A member 3;ATP-binding cassette sub-family A member 3	Hyper
NC_007078.3	9322518	9322671	CpG	18.33	8.93	153	12.4806	7	2	1.87e-17	1.68e-16	NC_007078.3	9322186	9322678	XM_006567578.1_cds	153	YLP motif-containing protein 1	Hyper
NC_007078.3	9334471	9334735	CpG	31.98	29.24	264	-10.5682	9	3	1.03e-19	2.56e-18	NC_007078.3	9334597	9334736	XM_395013.5;XR_410892.1_cds	138	Signal recognition particle receptor subunit alpha homolog;miss	Hypo
NC_007078.3	10686631	10686929	CpG	0	4.82	298	-16.1003	7	2	4.32e-17	3.56e-16	NC_007078.3	10686051	10688051	XM_394976.5_up	298	Histone deacetylase Rpd3	Hypo
NC_007079.3	5086663	5086859	CpG	41.94	32.91	196	18.5122	8	5	0.0489924	0.112322	NC_007079.3	5086483	5086816	XM_006562366.1_cds	153	Condensin complex subunit 1	Hyper
NC_007079.3	7256279	7256456	CpG	0	10.26	177	-18.8422	8	4	0.048667	0.112322	NC_007079.3	7255549	7257520	XM_395695.4_introns	177	Pseudouridine-5'-phosphate glycosidase	Hypo
NC_007080.3	520033	520409	CpG	4.05	16.61	376	-11.9802	17	3	2.63e-16	6.51e-14	NC_007080.3	520181	520523	XM_395408.5_cds	228	Guanine nucleotide exchange factor subunit Rich	Hypo
NC_007080.3	580091	580243	CpG	0	2.86	152	-11.3686	5	1	4.29e-11	1.25e-10	NC_007080.3	578746	580731	XM_001120701.3;XR_407486.1;XM_006557462.1;XM_006557461.1;XR_407487.1_cds	152	E2/E3 hybrid ubiquitin-protein ligase UBE2O;miss;E2/E3 hybrid ubiquitin-protein ligase UBE2O;E2/E3 hybrid ubiquitin-protein ligase UBE2O;miss	Hypo
NC_007080.3	948514	948673	CpG	31.89	33.6	159	10.9572	4	3	8.19e-10	1.26e-09	NC_007080.3	948542	949103	XM_006558033.1_cds	131	Protein SREK1IP1	Hyper
NC_007080.3	1071830	1072047	CpG	20.16	39.98	217	-10.638	8	2	1.98e-13	1.81e-12	NC_007080.3	1070432	1074794	XM_006558037.1;XM_006558036.1;XM_006558034.1_cds	217	miss;miss;miss	Hypo
NC_007080.3	1098218	1098518	CpG	12.84	11.45	300	19.0104	12	3	7.96e-15	1.64e-13	miss	miss	miss	miss	miss	miss	Hyper
NC_007080.3	2824015	2824213	CpG	57.41	67.15	198	13.4931	5	2	5.99e-11	1.63e-10	NC_007080.3	2823993	2824215	XM_006559024.1_cds	198	miss	Hyper
NC_007080.3	2934863	2935056	CpG	38.29	55.64	193	-15.907	6	2	5.5e-12	2.13e-11	NC_007080.3	2934583	2935309	XM_001120471.3_cds	193	3-hydroxyacyl-CoA dehydrogenase type-2	Hypo
NC_007080.3	4694951	4695148	CpG	5.81	0	197	13.2323	6	2	6.96e-12	2.54e-11	NC_007080.3	4694972	4695450	XM_006562031.1;XM_006562030.1;XM_393124.5_cds	176	Spermatogenesis-associated protein 20;Spermatogenesis-associated protein 20;Spermatogenesis-associated protein 20	Hyper
NC_007080.3	6112226	6112389	CpG	13.09	8.71	163	10.5521	7	2	1e-12	5.41e-12	NC_007080.3	6112075	6113354	XM_006563307.1;XM_624741.4;XM_006563308.1_cds	163	Neuronal PAS domain-containing protein 4;Neuronal PAS domain-containing protein 4;Neuronal PAS domain-containing protein 4	Hyper
NC_007080.3	8061105	8061299	CpG	0	9.31	194	-16.2407	8	2	2.41e-13	2e-12	NC_007080.3	8060969	8061285	XM_006564370.1;XM_006564369.1_cds	180	Adenylate cyclase type 9;Adenylate cyclase type 9	Hypo
NC_007080.3	8067372	8067634	CpG	15.56	0	262	15.6673	11	4	3.69e-15	1.31e-13	NC_007080.3	8067343	8067680	XM_396789.4_cds	262	Exportin-5	Hyper
NC_007080.3	8574367	8574567	CpG	53.13	52.17	200	-14.2844	9	2	6.36e-14	8.76e-13	NC_007080.3	8574208	8574516	XR_409959.1;XR_409956.1;XR_409957.1;XR_409960.1;XR_409958.1_cds	149	miss;miss;miss;miss;miss	Hypo
NC_007080.3	8720092	8720263	CpG	32.94	63.67	171	-18.7467	7	4	6.13e-13	4e-12	NC_007080.3	8720022	8720269	XM_006564415.1;XR_409962.1;XM_006564416.1;XM_006564417.1;XM_006564414.1_cds	171	Mitogen-activated protein kinase kinase kinase 9;miss;Mitogen-activated protein kinase kinase kinase 9;Mitogen-activated protein kinase kinase kinase 9;Mitogen-activated protein kinase kinase kinase 9	Hypo
NC_007080.3	9284786	9284976	CpG	11.09	25.17	190	-21.9032	6	4	6.45e-12	2.39e-11	NC_007080.3	9284763	9285174	XM_006566263.1;XM_006566264.1_cds	190	Delta-1-pyrroline-5-carboxylate dehydrogenase, mitochondrial;Delta-1-pyrroline-5-carboxylate dehydrogenase, mitochondrial	Hypo
NC_007080.3	9313425	9313597	CpG	16.71	47.98	172	-17.1103	8	6	2.13e-13	1.83e-12	miss	miss	miss	miss	miss	miss	Hypo
NC_007080.3	9681498	9681690	CpG	25.47	28.4	192	11.9055	10	5	2.07e-14	3.95e-13	NC_007080.3	9681460	9681666	XM_393796.5_cds	168	G-protein-signaling modulator 2	Hyper
NC_007080.3	10675897	10676127	CpG	4.13	9.38	230	-11.8468	7	2	1.22e-12	6.45e-12	NC_007080.3	10675491	10678527	NM_001277299.1_cds	230	Transcription elongation factor SPT6	Hypo
NC_007080.3	11759314	11759468	CpG	8.96	0	154	18.799	5	2	5.13e-11	1.43e-10	miss	miss	miss	miss	miss	miss	Hyper
NC_007080.3	12547766	12547948	CpG	31.69	32.78	182	22.5219	4	2	8.19e-10	1.26e-09	NC_007080.3	12547666	12547980	XM_006566548.1_cds	182	Transmembrane GTPase Marf	Hyper
NC_007080.3	12600197	12600506	CpG	3.17	10.42	309	-11.482	12	2	7.41e-15	1.64e-13	NC_007080.3	12600177	12600610	XM_397380.3_cds	309	Eukaryotic peptide chain release factor GTP-binding subunit ERF3A	Hypo
NC_007080.3	12606575	12606772	CpG	10.3	23.54	197	-17.4721	8	3	2.04e-13	1.81e-12	NC_007080.3	12606518	12606803	XM_397381.5;XM_006566553.1_cds	197	Exosome complex exonuclease RRP44;Exosome complex exonuclease RRP44	Hypo
NC_007080.3	12621612	12621792	CpG	11.36	14.09	180	11.929	4	1	8.19e-10	1.26e-09	NC_007080.3	12620515	12621881	XM_001122522.3_cds	180	Peroxisomal N(1)-acetyl-spermine/spermidine oxidase	Hyper
NC_007080.3	12718821	12718980	CpG	14.51	50.08	159	-22.7987	4	1	7.46e-10	1.18e-09	NC_007080.3	12717847	12719023	XM_006566603.1;XM_006566604.1_cds	159	VWFA and cache domain-containing protein 1;VWFA and cache domain-containing protein 1	Hypo
NC_007080.3	12824440	12824630	CpG	35.81	7.89	190	21.6113	4	2	8.19e-10	1.26e-09	miss	miss	miss	miss	miss	miss	Hyper
NC_007080.3	13117496	13117757	CpG	20.35	47.39	261	-15.4264	9	6	9.17e-14	1.2e-12	NC_007080.3	13117304	13118671	XM_006566641.1;XM_006566640.1_cds	261	Ubiquitin conjugation factor E4 B;Ubiquitin conjugation factor E4 B	Hypo
NC_007080.3	13200124	13200307	CpG	9.69	0	183	13.4075	7	3	8.88e-13	5.12e-12	NC_007080.3	13200166	13200332	XM_006566668.1;XM_006566663.1;XM_006566662.1;XM_395512.5;XM_006566664.1;XM_006566665.1;XM_006566667.1;XM_006566666.1_cds	141	Trithorax group protein osa;Trithorax group protein osa;Trithorax group protein osa;Trithorax group protein osa;Trithorax group protein osa;Trithorax group protein osa;Trithorax group protein osa;Trithorax group protein osa	Hyper
NC_007080.3	13226412	13226564	CpG	43.43	33.02	152	10.2876	7	2	7.8e-13	4.61e-12	NC_007080.3	13226149	13226627	XM_001121588.3_cds	152	Coiled-coil domain-containing protein 132	Hyper
NC_007080.3	13277312	13277624	CpG	6.43	16.94	312	-10.7485	22	4	7.9e-16	6.53e-14	NC_007080.3	13274439	13278646	XM_393330.5;XM_006566679.1;XM_006566678.1;XM_006566677.1_cds	312	Regulator of nonsense transcripts 1;Regulator of nonsense transcripts 1;Regulator of nonsense transcripts 1;Regulator of nonsense transcripts 1	Hypo
NC_007080.3	13278929	13279227	CpG	12.06	27.33	298	-17.5806	17	7	6.08e-16	6.53e-14	NC_007080.3	13278718	13279312	XM_393330.5;XM_006566677.1;XM_006566679.1;XM_006566678.1_cds	298	Regulator of nonsense transcripts 1;Regulator of nonsense transcripts 1;Regulator of nonsense transcripts 1;Regulator of nonsense transcripts 1	Hypo
NC_007080.3	13903129	13903314	CpG	10.41	36.81	185	-12.6161	7	1	9.96e-13	5.41e-12	NC_007080.3	13902926	13903404	XM_393761.5;XM_006570440.1_cds	185	GTP-binding nuclear protein Ran;GTP-binding nuclear protein Ran	Hypo
NC_007080.3	13933213	13933561	CpG	10.58	38.49	348	-14.6284	14	4	3.09e-15	1.31e-13	NC_007080.3	13932806	13933471	NM_001242433.1;XM_006570269.1_cds	258	T-cell immunomodulatory protein;T-cell immunomodulatory protein	Hypo
NC_007080.3	14007976	14008134	CpG	5.8	12.26	158	-14.8511	8	1	1.59e-13	1.55e-12	NC_007080.3	14005020	14008453	XM_006570424.1_cds	158	Transcription elongation factor SPT6	Hypo
NC_007080.3	14017366	14017667	CpG	16.17	19.72	301	-10.466	12	2	6.52e-15	1.64e-13	NC_007080.3	14017399	14017741	XM_006570418.1;XM_006570417.1;XM_391875.5;XM_006570419.1;XM_006570416.1_cds	268	miss;miss;miss;miss;miss	Hypo
NC_007080.3	14035692	14035906	CpG	4.03	0	214	12.1942	12	3	4.75e-15	1.47e-13	NC_007080.3	14035598	14035915	XM_006570414.1_cds	214	Rho guanine nucleotide exchange factor 16	Hyper
NC_007080.3	14087827	14088080	CpG	45.33	68.78	253	-15.8027	8	4	3.15e-13	2.52e-12	NC_007080.3	14087656	14088115	XM_006570406.1;XM_396547.5_cds	253	Ubiquitin-protein ligase E3C;Ubiquitin-protein ligase E3C	Hypo
NC_007080.3	14138442	14138815	CpG	17.41	31.5	373	-13.0185	14	3	3.5e-15	1.31e-13	miss	miss	miss	miss	miss	miss	Hypo
NC_007080.3	14143093	14143270	CpG	19.62	23.85	177	-19.1539	8	2	1.62e-13	1.55e-12	NC_007080.3	14142994	14143270	XM_006570386.1;XM_396542.5;XM_006570385.1_cds	177	Serrate RNA effector molecule homolog;Serrate RNA effector molecule homolog;Serrate RNA effector molecule homolog	Hypo
NC_007080.3	14187664	14187906	CpG	27.16	7.89	242	15.9202	10	6	3.55e-14	5.86e-13	NC_007080.3	14187229	14188096	XM_001121334.3;XM_006570376.1_cds	242	Peptidyl-prolyl cis-trans isomerase-like 4;Peptidyl-prolyl cis-trans isomerase-like 4	Hyper
NC_007080.3	14586781	14586981	CpG	6.64	0	200	11.8015	11	3	6.64e-15	1.64e-13	NC_007080.3	14585768	14588015	XM_006570300.1_cds	200	Putative uncharacterized zinc finger protein 814	Hyper
NC_007080.3	14668000	14668225	CpG	40.07	19.57	225	16.7538	7	1	1.26e-12	6.49e-12	NC_007080.3	14665768	14669686	XM_395387.5_cds	225	Nuclear pore complex protein Nup205	Hyper
NC_007080.3	14673664	14673849	CpG	17.67	5.28	185	11.0096	13	3	1.57e-15	9.76e-14	NC_007080.3	14672887	14674568	XM_006570483.1_cds	185	NF-X1-type zinc finger protein NFXL1	Hyper
NC_007081.3	4709201	4709444	CpG	48.21	65.2	243	-12.8698	6	3	2.63e-16	1.41e-15	NC_007081.3	4708906	4710730	XM_006561207.1_cds	243	Pumilio domain-containing protein KIAA0020 homolog	Hypo
NC_007081.3	8545734	8545900	CpG	28.32	42.79	166	-12.9419	5	2	1.42e-14	5.53e-14	NC_007081.3	8545663	8545953	XM_006565276.1_cds	166	Protein son of sevenless	Hypo
NC_007081.3	9311260	9311472	CpG	11.67	19.73	212	-13.195	11	4	1.19e-23	1.02e-21	NC_007081.3	9310222	9311510	XM_391932.5_cds	212	Transcriptional adapter 2-alpha	Hypo
NC_007081.3	10466598	10466775	CpG	9.37	29.07	177	-19.2018	8	3	1.42e-19	1.74e-18	NC_007081.3	10461828	10467287	XR_410839.1_cds	177	miss	Hypo
NC_007081.3	11872762	11872981	CpG	14.81	12.31	219	17.9421	10	5	1.82e-22	5.23e-21	NC_007081.3	11872112	11874750	XM_006566989.1_cds	219	Chromodomain-helicase-DNA-binding protein 7	Hyper
NC_007081.3	11884775	11885004	CpG	9.31	24.96	229	-22.4317	6	3	2.41e-16	1.38e-15	miss	miss	miss	miss	miss	miss	Hypo
NC_007082.3	708806	708976	CpG	19.48	55.34	170	-32.868	8	3	1.25e-22	1.15e-21	NC_007082.3	708799	709124	XM_006557816.1_cds	170	26S proteasome non-ATPase regulatory subunit 11	Hypo
NC_007082.3	1018933	1019128	CpG	13.43	3.24	195	11.4594	17	5	2.92e-35	1.61e-33	NC_007082.3	1018914	1019128	XM_623896.4;XM_006557831.1;XM_006557830.1_cds	195	Atrial natriuretic peptide-converting enzyme;Atrial natriuretic peptide-converting enzyme;Atrial natriuretic peptide-converting enzyme	Hyper
NC_007082.3	2337193	2337363	CpG	10	53.6	170	-30.4759	5	3	5.92e-16	1.32e-15	NC_007082.3	2337145	2337371	XM_006559308.1;XM_006559310.1;XM_006559309.1;XM_006559311.1_cds	170	UPF0430 protein CG31712;UPF0430 protein CG31712;UPF0430 protein CG31712;UPF0430 protein CG31712	Hypo
NC_007082.3	2847895	2848163	CpG	1.96	3.58	268	-12.8941	11	3	2.71e-27	4.98e-26	miss	miss	miss	miss	miss	miss	Hypo
NC_007082.3	3142017	3142184	CpG	30.44	60.5	167	-13.2589	4	1	1.55e-13	2.59e-13	NC_007082.3	3141936	3142425	XM_391963.5_cds	167	mRNA-decapping enzyme 1B	Hypo
NC_007082.3	9738294	9738497	CpG	57.05	76.58	203	-10.4579	5	1	6e-16	1.32e-15	NC_007082.3	9738186	9739718	XM_006568038.1;XM_006568039.1;XM_006568040.1_cds	203	ATP-dependent (S)-NAD(P)H-hydrate dehydratase;ATP-dependent (S)-NAD(P)H-hydrate dehydratase;ATP-dependent (S)-NAD(P)H-hydrate dehydratase	Hypo
NC_007083.3	626362	626518	CpG	21.25	2.86	156	31.123	7	3	0.00453843	0.141436	NC_007083.3	626378	626584	XM_006557565.1;XM_006557564.1;XM_006557563.1;XM_006557566.1_cds	140	Solute carrier family 25 member 38;Solute carrier family 25 member 38;Solute carrier family 25 member 38;Solute carrier family 25 member 38	Hyper
NC_007083.3	7044042	7044193	CpG	66.57	40.52	151	18.3349	5	3	0.0357928	0.141436	NC_007083.3	7043028	7046932	XM_006562951.1;XM_006562952.1_cds	151	miss;miss	Hyper
NC_007084.3	708406	708620	CpG	6.29	14.34	214	-13.3637	10	2	3.02e-15	4.14e-14	NC_007084.3	707389	709127	XM_006557939.1_cds	214	Histone-lysine N-methyltransferase 2C	Hypo
NC_007084.3	726831	727170	CpG	14.62	2.27	339	13.0354	9	3	2.42e-14	1.8e-13	NC_007084.3	724982	727341	XM_006557939.1_cds	339	Histone-lysine N-methyltransferase 2C	Hyper
NC_007084.3	1088238	1088404	CpG	12.48	21.19	166	-11.5011	10	4	2.28e-15	3.81e-14	NC_007084.3	1088252	1088520	XM_006558246.1;XR_407792.1;XM_006558241.1;XM_006558244.1;XM_006558243.1;XM_006558242.1;XM_006558245.1;XM_006558247.1;XR_407793.1;XM_006558248.1_cds	152	CCR4-NOT transcription complex subunit 4;miss;CCR4-NOT transcription complex subunit 4;CCR4-NOT transcription complex subunit 4;CCR4-NOT transcription complex subunit 4;CCR4-NOT transcription complex subunit 4;CCR4-NOT transcription complex subunit 4;CCR4-NOT transcription complex subunit 4;miss;CCR4-NOT transcription complex subunit 4	Hypo
NC_007084.3	1385739	1385954	CpG	21.94	0	215	16.428	8	4	4.71e-14	2.93e-13	NC_007084.3	1385728	1385969	XM_006558277.1;XM_006558275.1;XM_006558276.1_cds	215	S-adenosylmethionine mitochondrial carrier protein;S-adenosylmethionine mitochondrial carrier protein;S-adenosylmethionine mitochondrial carrier protein	Hyper
NC_007084.3	2503642	2503999	CpG	17.87	0	357	22.7049	13	6	5.13e-16	1.4e-14	miss	miss	miss	miss	miss	miss	Hyper
NC_007084.3	2636298	2636496	CpG	0	5.68	198	-12.6493	10	3	2.5e-15	3.81e-14	NC_007084.3	2634691	2636565	XM_006559962.1;XM_006559960.1;XM_006559959.1;XM_006559964.1;XM_006559963.1;XM_006559961.1_cds	198	Serine/threonine-protein kinase WNK3;Serine/threonine-protein kinase WNK3;Serine/threonine-protein kinase WNK3;Serine/threonine-protein kinase WNK3;Serine/threonine-protein kinase WNK3;Serine/threonine-protein kinase WNK3	Hypo
NC_007084.3	3584853	3585264	CpG	19.02	0	411	13.264	18	5	1.24e-16	4.26e-15	NC_007084.3	3584827	3585264	XM_394107.5;XM_006560645.1;XM_006560643.1;XM_006560644.1_cds	411	cGMP-specific 3',5'-cyclic phosphodiesterase;cGMP-specific 3',5'-cyclic phosphodiesterase;cGMP-specific 3',5'-cyclic phosphodiesterase;cGMP-specific 3',5'-cyclic phosphodiesterase	Hyper
NC_007084.3	3656881	3657064	CpG	32.96	10.71	183	29.1426	5	3	1.9e-11	5.3e-11	miss	miss	miss	miss	miss	miss	Hyper
NC_007084.3	3755728	3755996	CpG	26.89	34.04	268	-20.0433	11	4	1.42e-15	2.77e-14	NC_007084.3	3755454	3756120	XM_624109.4_cds	268	V-type proton ATPase subunit B	Hypo
NC_007084.3	3765908	3766089	CpG	4.68	0	181	10.0624	6	2	1.84e-12	6.45e-12	NC_007084.3	3765479	3766020	XM_006560709.1_cds	112	miss	Hyper
NC_007084.3	5214903	5215058	CpG	60.96	16.31	155	44.4458	6	5	1.34e-12	5.08e-12	NC_007084.3	5214901	5214988	XM_006561052.1_cds	85	Probable tRNA (guanine(26)-N(2))-dimethyltransferase	Hyper
NC_007084.3	5247248	5247445	CpG	6.46	38.97	197	-17.9943	6	1	1.97e-12	6.76e-12	NC_007084.3	5247153	5247595	XM_006561034.1;XM_395162.5_cds	197	E3 ubiquitin-protein ligase KCMF1;E3 ubiquitin-protein ligase KCMF1	Hypo
NC_007084.3	5837340	5837501	CpG	0	18.06	161	-25.8673	7	3	2.52e-14	1.8e-13	NC_007084.3	5837359	5837457	XM_001120953.3_introns	98	Coatomer subunit beta	Hypo
NC_007084.3	7637003	7637268	CpG	5.37	0	265	12.0833	8	2	8.62e-14	5.13e-13	NC_007084.3	7636984	7638589	XM_392065.5_cds	265	Upstream activation factor subunit spp27	Hyper
NC_007084.3	7855249	7855406	CpG	4.55	0	157	10.5346	7	2	1.72e-13	9.41e-13	NC_007084.3	7854163	7856215	XM_397370.5;XM_006563499.1_cds	157	Dynactin subunit 1;Dynactin subunit 1	Hyper
NC_007084.3	8036612	8036779	CpG	38.46	11.21	167	24.538	14	8	4.79e-17	3.89e-15	NC_007084.3	8036376	8036869	XM_006563537.1_cds	167	Phosphatidylinositol 4-kinase type 2-beta	Hyper
NC_007084.3	8323917	8324067	CpG	15.73	6.55	150	11.4932	9	4	1.01e-14	9.2e-14	NC_007084.3	8323965	8324083	XR_409716.1;XR_409715.1;XR_409717.1;XM_006563596.1;XM_006563597.1;XM_006563595.1_cds	102	miss;miss;miss;Protein hu-li tai shao;Protein hu-li tai shao;Protein hu-li tai shao	Hyper
NC_007084.3	8334893	8335114	CpG	30.12	9.16	221	11.9586	14	3	5.69e-17	3.89e-15	NC_007084.3	8334189	8335085	XM_006563602.1;XM_003250244.2;XM_006563603.1;XM_006563604.1_cds	192	Short/branched chain specific acyl-CoA dehydrogenase, mitochondrial;Short/branched chain specific acyl-CoA dehydrogenase, mitochondrial;Short/branched chain specific acyl-CoA dehydrogenase, mitochondrial;Short/branched chain specific acyl-CoA dehydrogenase, mitochondrial	Hyper
NC_007085.3	4683722	4683921	CpG	0	11.2	199	-12.7294	12	2	0.0464153	0.254479	NC_007085.3	4683645	4684657	XM_006561385.1_cds	199	Tyrosine-protein phosphatase 69D	Hypo
